# Supplementary material for: Yeast strains isolated from fermented beverage produce extracellular vesicles with anti-inflammatory effects
Source: Sci Rep. 2024 Jan 6;14:730. doi: 10.1038/s41598-024-51370-7 (PMC10771474; doi:10.1038/s41598-024-51370-7)
Supplement: Supplementary file 2 — Supplementary Information 2. [file 41598_2024_51370_MOESM2_ESM.xlsx]

## Sheet: Tabelle1
4h
number of DCs	ONLY T				LPS				CL4				CL1				ts9
1000	120	226	189	733	12009	10199	8838	7223	300	403	446	609	313	416	459	622	246	258	4786	3712
5000	145	198	210	733	8228	8256	8454	8909	2203	922	1433	1467	2216	935	1446	1280	6776	7198	7245	5876
10000	96	260	153	733	9669	10104	9224	9114	3169	1295	3112	1910	3182	1008	3825	1523	8651	6718	6987	8423
24h
number of DCs	ONLY T				LPS				CL4				CL1				ts9
1000	243	338	212	767	12132	10311	8861	7257	423	3415	3469	3643	436	3428	3482	1656	369	1360	4809	3746
5000	211	364	227	767	8351	8368	8477	8943	2326	1934	2456	2501	2339	1947	2069	2514	6899	8300	7268	5910
10000	276	309	202	767	9792	10216	9247	9148	3292	2307	4135	2944	3305	2320	4148	2957	8774	7820	7010	8457
