# Supplementary material for: Yeast strains isolated from fermented beverage produce extracellular vesicles with anti-inflammatory effects
Source: Sci Rep. 2024 Jan 6;14:730. doi: 10.1038/s41598-024-51370-7 (PMC10771474; doi:10.1038/s41598-024-51370-7)
Supplement: Supplementary file 3 — Supplementary Information 3. [file 41598_2024_51370_MOESM3_ESM.xlsx]

## Sheet: Table_S2
Contrast	Ensembl ID	Mean Abundance	Fold-change (log2)	P-value	Q-value
CL4 vs k-	ENSG00000006757	110000914969382	-1.55917e+06	573983809877798	959408969427766
CL4 vs k-	ENSG00000006788	309893722429768	-1.72746e+07	290159311163927	959408969427766
CL4 vs k-	ENSG00000010310	282478694063964	6.61297e+06	922416288096956	959408969427766
CL4 vs k-	ENSG00000019582	334220834705243	1.81366e+07	922416295527034	959408969427766
CL4 vs k-	ENSG00000026559	390489886199815	-2.75217e+06	740096635707847	959408969427766
CL4 vs k-	ENSG00000029725	651005414955159	2.28515e+07	740096635707847	959408969427766
CL4 vs k-	ENSG00000030066	195301624486547	-2.67199e+06	740096041202053	959408969427766
CL4 vs k-	ENSG00000034510	110000914969382	-1.55917e+07	573983809877798	959408969427766
CL4 vs k-	ENSG00000035141	220001829938763	-1.97999e+07	359466364635221	959408969427766
CL4 vs k-	ENSG00000054282	110000914969382	-1.55917e+06	573983809877798	959408969427766
CL4 vs k-	ENSG00000064205	442705317756811	-2.11128e+07	586224903526065	959408969427766
CL4 vs k-	ENSG00000065357	155025169185624	7.26866e+06	902865270864942	959408969427766
CL4 vs k-	ENSG00000066084	403065439882623	1.93383e+07	418698658830351	959408969427766
CL4 vs k-	ENSG00000067225	796976990368691	-1.08678e+07	68163473682137	959408969427766
CL4 vs k-	ENSG00000067836	442705317756811	-2.11128e+07	586224903526065	959408969427766
CL4 vs k-	ENSG00000072110	442705317756811	-2.11128e+07	586224903526064	959408969427766
CL4 vs k-	ENSG00000073282	117146965859945	-1.68909e+06	740094352400498	959408969427766
CL4 vs k-	ENSG00000075239	330002744908145	-1.72725e+07	28789368838937	959408969427766
CL4 vs k-	ENSG00000075624	861325957826298	2.37293e+07	91427169155658	959408969427766
CL4 vs k-	ENSG00000075856	263542787615561	2.16387e+07	506248153662195	959408969427766
CL4 vs k-	ENSG00000078674	562207338575683	-2.34265e+06	740091816077332	959408969427766
CL4 vs k-	ENSG00000079432	401065001646292	1.92001e+07	421834802117608	959408969427766
CL4 vs k-	ENSG00000080608	442705317756811	-2.11128e+07	586224903526065	959408969427766
CL4 vs k-	ENSG00000080709	224922276375788	-2.51925e+06	7400937997935	959408969427766
CL4 vs k-	ENSG00000080824	624674820639648	-5.32877e+06	740096104225853	959408969427766
CL4 vs k-	ENSG00000082684	624674820639648	-5.32877e+06	740096104225853	959408969427766
CL4 vs k-	ENSG00000086159	651005414955159	2.28515e+07	740096635707847	959408969427766
CL4 vs k-	ENSG00000087365	287190279322994	-1.38161e+07	74009669798489	959408969427766
CL4 vs k-	ENSG00000091664	649700996347116	1.98571e+07	332467824464448	959408969427766
CL4 vs k-	ENSG00000096968	195301624486547	-2.67199e+06	740096041202053	959408969427766
CL4 vs k-	ENSG00000099139	19471437810907	4.86752e+06	597211259865122	959408969427766
CL4 vs k-	ENSG00000100364	155025169185624	7.26866e+06	902865270864942	959408969427766
CL4 vs k-	ENSG00000100823	624674820639648	-5.32877e+06	740096104225853	959408969427766
CL4 vs k-	ENSG00000100852	155025169185624	7.26866e+06	902865270864942	959408969427766
CL4 vs k-	ENSG00000101470	885410635513622	-1.55564e+07	496356572815332	959408969427766
CL4 vs k-	ENSG00000101558	132811595327043	-1.63187e+07	433480176590597	959408969427766
CL4 vs k-	ENSG00000102189	282478694063964	6.61297e+06	922416288096956	959408969427766
CL4 vs k-	ENSG00000103254	110000914969382	-1.55917e+06	573983809877798	959408969427766
CL4 vs k-	ENSG00000103528	220001829938763	-1.97999e+07	359466364635221	959408969427766
CL4 vs k-	ENSG00000104723	465075507556872	1.21362e+07	92742867044684	959408969427766
CL4 vs k-	ENSG00000105401	651005414955159	2.28515e+07	740096635707847	959408969427766
CL4 vs k-	ENSG00000106789	155025169185624	7.26866e+06	902865270864942	959408969427766
CL4 vs k-	ENSG00000107581	574380558645989	-2.78683e+06	740095706597572	959408969427766
CL4 vs k-	ENSG00000107863	354164254205449	-1.75844e+07	269828475835398	959408969427766
CL4 vs k-	ENSG00000108654	39843478598113	-1.75001e+07	252718695121616	959408969427766
CL4 vs k-	ENSG00000108953	531246381308173	-1.7705e+07	214141413887899	959408969427766
CL4 vs k-	ENSG00000109061	421297366146245	-1.24675e+07	678363542813872	959408969427766
CL4 vs k-	ENSG00000109063	619787444859535	-1.77408e+07	195310318425258	959408969427766
CL4 vs k-	ENSG00000109107	715257587250586	4.80214e+06	740091243032954	959408969427766
CL4 vs k-	ENSG00000110321	442705317756811	-2.11128e+07	586224903526065	959408969427766
CL4 vs k-	ENSG00000110713	561988063545134	1.96318e+07	358171031675291	959408969427766
CL4 vs k-	ENSG00000113645	100266250411573	1.56035e+07	744583834842898	959408969427766
CL4 vs k-	ENSG00000113742	624674820639648	-5.32877e+06	740096104225853	959408969427766
CL4 vs k-	ENSG00000115255	281152845469735	-2.23275e+06	740096893080211	959408969427766
CL4 vs k-	ENSG00000118482	287190279322994	-1.38161e+07	74009669798489	959408969427766
CL4 vs k-	ENSG00000118496	156195954479926	312096	740093666558033	959408969427766
CL4 vs k-	ENSG00000118503	508461649315134	1.97135e+06	375925299420062	959408969427766
CL4 vs k-	ENSG00000118513	287190279322994	-1.38161e+07	74009669798489	959408969427766
CL4 vs k-	ENSG00000119335	628385440700267	-1.43622e+07	573983809877798	959408969427766
CL4 vs k-	ENSG00000119632	139522652267062	1.62696e+06	652466588086299	959408969427766
CL4 vs k-	ENSG00000119638	155025169185624	7.26866e+06	902865270864942	959408969427766
CL4 vs k-	ENSG00000119906	155025169185624	7.26866e+06	902865270864942	959408969427766
CL4 vs k-	ENSG00000121741	330002744908145	-1.72725e+07	28789368838937	959408969427766
CL4 vs k-	ENSG00000124253	139522652267062	1.62696e+07	652466588086299	959408969427766
CL4 vs k-	ENSG00000124942	628385440700267	-1.43622e+07	573983809877798	959408969427766
CL4 vs k-	ENSG00000126858	195301624486547	-2.67199e+06	740096041202053	959408969427766
CL4 vs k-	ENSG00000127603	287190279322994	-1.38161e+07	74009669798489	959408969427766
CL4 vs k-	ENSG00000127914	155025169185624	7.26866e+06	902865270864942	959408969427766
CL4 vs k-	ENSG00000127990	281152845469735	-2.23275e+06	740096893080211	959408969427766
CL4 vs k-	ENSG00000128245	752599040186578	-1.77245e+07	173362288314578	959408969427766
CL4 vs k-	ENSG00000128309	819188212785494	2.03194e+07	294510766953088	959408969427766
CL4 vs k-	ENSG00000129682	442705317756811	-2.11128e+07	586224903526065	959408969427766
CL4 vs k-	ENSG00000130066	282478694063964	6.61297e+06	922416288096956	959408969427766
CL4 vs k-	ENSG00000130741	282478694063963	6.61297e+06	922416288096956	959408969427766
CL4 vs k-	ENSG00000130779	628385440700267	-1.43622e+07	573983809877798	959408969427766
CL4 vs k-	ENSG00000131042	201610528133785	2.0801e+07	177843583081013	959408969427766
CL4 vs k-	ENSG00000132199	281152845469735	-2.23275e+06	740096893080211	959408969427766
CL4 vs k-	ENSG00000132334	281152845469735	-2.23275e+06	740096893080211	959408969427766
CL4 vs k-	ENSG00000133020	929681167289303	-1.77575e+07	151637723255293	959408969427766
CL4 vs k-	ENSG00000134153	281152845469735	-2.23275e+06	740096893080211	959408969427766
CL4 vs k-	ENSG00000135406	265623190654087	-1.70693e+07	314863865660073	959408969427766
CL4 vs k-	ENSG00000135446	10619471950874	1.93392e+07	740090302963558	959408969427766
CL4 vs k-	ENSG00000135597	287190279322994	-1.38161e+07	74009669798489	959408969427766
CL4 vs k-	ENSG00000136636	139522652267062	1.62696e+06	652466588086299	959408969427766
CL4 vs k-	ENSG00000136878	442705317756811	-2.11128e+07	586224903526065	959408969427766
CL4 vs k-	ENSG00000137776	177082127102724	-1.676e+07	386067792865226	959408969427766
CL4 vs k-	ENSG00000137955	12493496412793	-3.33174e+06	740094924447717	959408969427766
CL4 vs k-	ENSG00000139055	155025169185624	7.26866e+06	902865270864942	959408969427766
CL4 vs k-	ENSG00000140416	664057976635216	-1.77283e+07	187288667789247	959408969427766
CL4 vs k-	ENSG00000140941	390489886199815	-2.75217e+06	740096635707847	959408969427766
CL4 vs k-	ENSG00000141052	465075507556872	1.21362e+07	92742867044684	959408969427766
CL4 vs k-	ENSG00000142235	390489886199815	-2.75217e+06	740096635707847	959408969427766
CL4 vs k-	ENSG00000143226	217593032545742	1.63835e+07	694382516168094	959408969427766
CL4 vs k-	ENSG00000143536	155025169185624	7.26866e+06	902865270864942	959408969427766
CL4 vs k-	ENSG00000143546	195301624486547	-2.67199e+06	740096041202053	959408969427766
CL4 vs k-	ENSG00000143575	282478694063964	6.61297e+06	922416288096956	959408969427766
CL4 vs k-	ENSG00000143632	442705317756811	-2.11128e+07	586224903526064	959408969427766
CL4 vs k-	ENSG00000144063	442705317756811	-2.11128e+07	586224903526064	959408969427766
CL4 vs k-	ENSG00000145817	110000914969382	-1.55917e+06	573983809877798	959408969427766
CL4 vs k-	ENSG00000146648	624674820639648	-5.32877e+06	740096104225853	959408969427766
CL4 vs k-	ENSG00000147140	195301624486547	-2.67199e+06	740096041202053	959408969427766
CL4 vs k-	ENSG00000147789	442705317756811	-2.11128e+07	586224903526065	959408969427766
CL4 vs k-	ENSG00000148248	334220834705243	1.81366e+07	922416295527034	959408969427766
CL4 vs k-	ENSG00000148660	334220834705243	1.81366e+07	922416295527034	959408969427766
CL4 vs k-	ENSG00000149435	294547821452686	1.86755e+07	482464637103007	959408969427766
CL4 vs k-	ENSG00000149532	279045304534123	2.07363e+07	493952141844887	959408969427766
CL4 vs k-	ENSG00000150722	287190279322994	-1.38161e+07	74009669798489	959408969427766
CL4 vs k-	ENSG00000150753	155025169185624	7.26866e+06	902865270864942	959408969427766
CL4 vs k-	ENSG00000151612	195301624486547	-2.67199e+06	740096041202053	959408969427766
CL4 vs k-	ENSG00000151835	651005414955159	2.28515e+07	740096635707847	959408969427766
CL4 vs k-	ENSG00000152217	155025169185624	7.26866e+06	902865270864942	959408969427766
CL4 vs k-	ENSG00000153558	282478694063964	6.61297e+06	922416288096956	959408969427766
CL4 vs k-	ENSG00000153944	390489886199815	-2.75217e+06	740096635707847	959408969427766
CL4 vs k-	ENSG00000154162	885410635513622	-1.55564e+07	496356572815332	959408969427766
CL4 vs k-	ENSG00000154359	220001829938763	-1.97999e+07	359466364635221	959408969427766
CL4 vs k-	ENSG00000154518	168691707281841	-4.87274e+06	740094313647262	959408969427766
CL4 vs k-	ENSG00000155657	432332797767486	1.04651e+07	919575314628571	959408969427766
CL4 vs k-	ENSG00000156875	442705317756811	-2.11128e+07	586224903526064	959408969427766
CL4 vs k-	ENSG00000157240	130201082991032	-126792	740094212922202	959408969427766
CL4 vs k-	ENSG00000160613	195301624486547	-2.67199e+06	740096041202053	959408969427766
CL4 vs k-	ENSG00000161544	110000914969382	-1.55917e+06	573983809877798	959408969427766
CL4 vs k-	ENSG00000162496	155025169185624	7.26866e+06	902865270864942	959408969427766
CL4 vs k-	ENSG00000162885	281152845469735	-2.23275e+06	740096893080211	959408969427766
CL4 vs k-	ENSG00000162889	155025169185624	7.26866e+06	902865270864942	959408969427766
CL4 vs k-	ENSG00000162909	287190279322994	-1.38161e+07	74009669798489	959408969427766
CL4 vs k-	ENSG00000163017	36232140480286	-1.64502e+07	44002644851713	959408969427766
CL4 vs k-	ENSG00000163374	195301624486547	-2.67199e+06	740096041202053	959408969427766
CL4 vs k-	ENSG00000163618	155025169185624	7.26866e+06	902865270864942	959408969427766
CL4 vs k-	ENSG00000163660	843458536409206	-2.25664e+06	740095496408267	959408969427766
CL4 vs k-	ENSG00000163728	390489886199815	-2.75217e+06	740096635707847	959408969427766
CL4 vs k-	ENSG00000164032	334220834705243	1.81366e+07	922416295527034	959408969427766
CL4 vs k-	ENSG00000164638	480578024475435	1.90875e+07	385183918089786	959408969427766
CL4 vs k-	ENSG00000164733	309893722429768	-1.72746e+06	290159311163927	959408969427766
CL4 vs k-	ENSG00000164924	281152845469735	-2.23275e+06	740096893080211	959408969427766
CL4 vs k-	ENSG00000165168	256204526495368	-2.15714e+07	52604049844967	959408969427766
CL4 vs k-	ENSG00000165495	334220834705243	1.81366e+07	922416295527034	959408969427766
CL4 vs k-	ENSG00000167460	110000914969382	-1.55917e+06	573983809877798	959408969427766
CL4 vs k-	ENSG00000169246	155025169185624	7.26866e+06	902865270864942	959408969427766
CL4 vs k-	ENSG00000169814	442705317756811	-2.11128e+07	586224903526065	959408969427766
CL4 vs k-	ENSG00000170477	349094478340994	-8.41857e+06	796200473243071	959408969427766
CL4 vs k-	ENSG00000171401	777484494790814	73925.9	990539405887263	999098597936459
CL4 vs k-	ENSG00000171475	281152845469735	-2.23275e+06	740096893080211	959408969427766
CL4 vs k-	ENSG00000171862	195301624486547	-2.67199e+06	740096041202053	959408969427766
CL4 vs k-	ENSG00000172009	651005414955159	2.28515e+07	740096635707847	959408969427766
CL4 vs k-	ENSG00000172331	201532719941311	1.86458e+07	565938749885868	959408969427766
CL4 vs k-	ENSG00000172469	628385440700267	-1.43622e+07	573983809877798	959408969427766
CL4 vs k-	ENSG00000172508	281152845469735	-2.23275e+06	740096893080211	959408969427766
CL4 vs k-	ENSG00000172992	155025169185624	7.26866e+06	902865270864942	959408969427766
CL4 vs k-	ENSG00000173068	334220834705243	1.81366e+07	922416295527034	959408969427766
CL4 vs k-	ENSG00000173391	10287691352592	1.60277e+07	343773540215386	959408969427766
CL4 vs k-	ENSG00000173442	195301624486547	-2.67199e+06	740096041202053	959408969427766
CL4 vs k-	ENSG00000178104	334220834705243	1.81366e+07	922416295527034	959408969427766
CL4 vs k-	ENSG00000178409	254230824657567	1.80328e+07	516751765329631	959408969427766
CL4 vs k-	ENSG00000178977	492956563852757	4.58816e+07	361447324322534	959408969427766
CL4 vs k-	ENSG00000179111	155025169185624	7.26866e+06	902865270864942	959408969427766
CL4 vs k-	ENSG00000179813	668441669410487	1.3686e+07	852619440318212	959408969427766
CL4 vs k-	ENSG00000179918	390489886199815	-2.75217e+06	740096635707847	959408969427766
CL4 vs k-	ENSG00000181222	195301624486547	-2.67199e+06	740096041202053	959408969427766
CL4 vs k-	ENSG00000181333	100266250411573	1.56035e+07	744583834842898	959408969427766
CL4 vs k-	ENSG00000182899	624674820639648	-5.32877e+06	740096104225853	959408969427766
CL4 vs k-	ENSG00000183668	624674820639648	-5.32877e+06	740096104225853	959408969427766
CL4 vs k-	ENSG00000184009	221352658878405	-1.90147e+07	345780354938317	959408969427766
CL4 vs k-	ENSG00000184083	187192357946017	1.76366e+07	60087978624545	959408969427766
CL4 vs k-	ENSG00000185122	390489886199815	-2.75217e+06	740096635707847	959408969427766
CL4 vs k-	ENSG00000186081	220001829938763	-1.97999e+07	359466364635221	959408969427766
CL4 vs k-	ENSG00000187747	334220834705243	1.81366e+07	922416295527034	959408969427766
CL4 vs k-	ENSG00000187905	465075507556872	1.21362e+07	92742867044684	959408969427766
CL4 vs k-	ENSG00000188312	628385440700267	-1.43622e+07	573983809877798	959408969427766
CL4 vs k-	ENSG00000188460	442705317756811	-2.11128e+07	586224903526064	959408969427766
CL4 vs k-	ENSG00000188677	564957388127927	1.98821e+07	35682909538743	959408969427766
CL4 vs k-	ENSG00000188687	390603248973095	-561549	740092875833442	959408969427766
CL4 vs k-	ENSG00000196235	195301624486547	-2.67199e+06	740096041202053	959408969427766
CL4 vs k-	ENSG00000196950	195301624486547	-2.67199e+06	740096041202053	959408969427766
CL4 vs k-	ENSG00000197106	78097977239963	-9.04309e+06	740095207345845	959408969427766
CL4 vs k-	ENSG00000197616	265623190654086	-1.70693e+07	314863865660074	959408969427766
CL4 vs k-	ENSG00000198727	628385440700267	-1.43622e+07	573983809877798	959408969427766
CL4 vs k-	ENSG00000198788	334220834705243	1.81366e+07	922416295527034	959408969427766
CL4 vs k-	ENSG00000198840	282478694063964	6.61297e+06	922416288096956	959408969427766
CL4 vs k-	ENSG00000198886	393750454975024	1.64183e+07	589126532855617	959408969427766
CL4 vs k-	ENSG00000198910	651005414955159	2.28515e+07	740096635707847	959408969427766
CL4 vs k-	ENSG00000199053	168691707281841	-4.87274e+06	740094313647262	959408969427766
CL4 vs k-	ENSG00000199200	251780015224117	2.11302e+07	759964503003084	959408969427766
CL4 vs k-	ENSG00000199248	440003659877527	-1.73397e+07	243920234106553	959408969427766
CL4 vs k-	ENSG00000199352	715593466662981	354521	942189200220715	965169424616343
CL4 vs k-	ENSG00000199357	310050338371248	1.05022e+07	999098597936459	999098597936459
CL4 vs k-	ENSG00000199410	562305690939471	-4.46667e+06	740096142468085	959408969427766
CL4 vs k-	ENSG00000199472	885410635513621	-1.55564e+07	496356572815332	959408969427766
CL4 vs k-	ENSG00000199476	182739575007653	-1.40583e+06	965493200720368	980506565417421
CL4 vs k-	ENSG00000199514	843458536409206	-2.25664e+06	740095496408266	959408969427766
CL4 vs k-	ENSG00000199515	189043118067797	1.26509e+07	931303004311632	961049783319129
CL4 vs k-	ENSG00000199568	142082914483292	6.48734e+06	892421239882943	959408969427766
CL4 vs k-	ENSG00000199591	501707106244149	1.97911e+07	933909520460192	961377447532551
CL4 vs k-	ENSG00000199605	928991854065157	1.50081e+07	851972641265339	959408969427766
CL4 vs k-	ENSG00000199753	125086911714477	8.13255e+06	911557869228791	959408969427766
CL4 vs k-	ENSG00000199953	564957388127927	1.26927e+07	89275459328651	959408969427766
CL4 vs k-	ENSG00000199961	110000914969382	-1.55917e+06	573983809877798	959408969427766
CL4 vs k-	ENSG00000200064	310050338371248	1.05022e+07	999098597936459	999098597936459
CL4 vs k-	ENSG00000200090	355479432151085	2.81024e+07	303559674964952	959408969427766
CL4 vs k-	ENSG00000200156	601219857188221	1.10782e+06	878866362711101	959408969427766
CL4 vs k-	ENSG00000200171	465075507556872	1.21362e+07	92742867044684	959408969427766
CL4 vs k-	ENSG00000200211	269964669031165	2.79093e+07	643090656784669	959408969427766
CL4 vs k-	ENSG00000200291	78097977239963	-9.04309e+06	740095207345845	959408969427766
CL4 vs k-	ENSG00000200296	253037560922762	-2.89034e+06	740093586179672	959408969427766
CL4 vs k-	ENSG00000200494	442705317756811	-2.11128e+07	586224903526065	959408969427766
CL4 vs k-	ENSG00000200526	440267687073411	6.51188e+06	892419489432997	959408969427766
CL4 vs k-	ENSG00000200537	335980335451696	1.43687e+07	755157582012243	959408969427766
CL4 vs k-	ENSG00000200650	555401782912712	6.90622e+06	486545283144843	959408969427766
CL4 vs k-	ENSG00000200815	310050338371248	1.05022e+07	999098597936459	999098597936459
CL4 vs k-	ENSG00000200985	282478694063964	6.61297e+06	922416288096956	959408969427766
CL4 vs k-	ENSG00000201059	486975849532492	-1.75896e+07	225333725081385	959408969427766
CL4 vs k-	ENSG00000201065	930151015113744	1.51401e+07	752680390653385	959408969427766
CL4 vs k-	ENSG00000201071	155025169185624	7.26866e+06	902865270864942	959408969427766
CL4 vs k-	ENSG00000201098	26053466273965	2.68883e+07	708733665432987	959408969427766
CL4 vs k-	ENSG00000201218	281152845469735	-2.23275e+06	740096893080211	959408969427766
CL4 vs k-	ENSG00000201321	715593466662981	354521	942189200220715	965169424616343
CL4 vs k-	ENSG00000201339	155025169185624	7.26866e+06	902865270864942	959408969427766
CL4 vs k-	ENSG00000201343	281152845469735	-2.23275e+06	740096893080211	959408969427766
CL4 vs k-	ENSG00000201405	125322578836965	6.93193e+07	453573531285454	959408969427766
CL4 vs k-	ENSG00000201470	124952027024999	8.11486e+07	444315443881017	959408969427766
CL4 vs k-	ENSG00000201517	18851563221008	-2.28858e+07	378690613229976	959408969427766
CL4 vs k-	ENSG00000201533	284852531585184	-2.45618e+07	322396271603155	959408969427766
CL4 vs k-	ENSG00000201569	195301624486547	-2.67199e+06	740096041202053	959408969427766
CL4 vs k-	ENSG00000201778	175333011478059	3.95895e+07	306323136090883	959408969427766
CL4 vs k-	ENSG00000201818	409789343678725	6.61031e+07	368708884940866	959408969427766
CL4 vs k-	ENSG00000201822	124898581159345	-1.57312e+07	632998122981781	959408969427766
CL4 vs k-	ENSG00000201823	390489886199815	-2.75217e+06	740096635707847	959408969427766
CL4 vs k-	ENSG00000201839	195301624486547	-2.67199e+06	740096041202053	959408969427766
CL4 vs k-	ENSG00000201861	282478694063964	6.61297e+06	922416288096956	959408969427766
CL4 vs k-	ENSG00000201899	287190279322994	-1.38161e+07	74009669798489	959408969427766
CL4 vs k-	ENSG00000201938	154610793184851	4.16931e+07	422523729056725	959408969427766
CL4 vs k-	ENSG00000202008	844784385003434	8.99035e+06	922414039527728	959408969427766
CL4 vs k-	ENSG00000202027	281152845469735	-2.23275e+06	740096893080211	959408969427766
CL4 vs k-	ENSG00000202306	281152845469735	-2.23275e+06	740096893080211	959408969427766
CL4 vs k-	ENSG00000202314	754387041694967	-3.09671e+06	740094488844005	959408969427766
CL4 vs k-	ENSG00000202354	106418862344447	-1.71508e+07	333635099220008	959408969427766
CL4 vs k-	ENSG00000202400	110000914969382	-1.55917e+06	573983809877798	959408969427766
CL4 vs k-	ENSG00000202441	345966184943072	8.26946e+07	431969342444343	959408969427766
CL4 vs k-	ENSG00000202503	195301624486547	-2.67199e+06	740096041202053	959408969427766
CL4 vs k-	ENSG00000202538	281152845469735	-2.23275e+06	740096893080211	959408969427766
CL4 vs k-	ENSG00000203875	390603248973095	-561549	740092875833442	959408969427766
CL4 vs k-	ENSG00000204138	281152845469735	-2.23275e+06	740096893080211	959408969427766
CL4 vs k-	ENSG00000204256	442705317756811	-2.11128e+07	586224903526064	959408969427766
CL4 vs k-	ENSG00000204262	624674820639648	-5.32877e+06	740096104225853	959408969427766
CL4 vs k-	ENSG00000204628	112461138187894	-4.7931e+06	740095016145777	959408969427766
CL4 vs k-	ENSG00000204642	125677088140053	-4.57803e+06	446686403484836	959408969427766
CL4 vs k-	ENSG00000204946	287190279322994	-1.38161e+07	74009669798489	959408969427766
CL4 vs k-	ENSG00000205420	432332797767486	1.04651e+07	919575314628571	959408969427766
CL4 vs k-	ENSG00000205436	564957388127927	1.26927e+07	89275459328651	959408969427766
CL4 vs k-	ENSG00000205542	155025169185624	7.26866e+06	902865270864942	959408969427766
CL4 vs k-	ENSG00000206585	755605504194273	-9.6238e+06	735311170726086	959408969427766
CL4 vs k-	ENSG00000206652	351205546870259	-1.55316e+07	678197320313415	959408969427766
CL4 vs k-	ENSG00000206680	143198518735479	-756412	740093918904838	959408969427766
CL4 vs k-	ENSG00000206702	49382777049653	-1.78319e+07	145619134004885	959408969427766
CL4 vs k-	ENSG00000206833	112991477625585	1.55391e+07	710796918992122	959408969427766
CL4 vs k-	ENSG00000206925	668441669410487	1.3686e+07	852619440318212	959408969427766
CL4 vs k-	ENSG00000206941	16661510338152	-3.92366e+06	851592742632436	959408969427766
CL4 vs k-	ENSG00000206989	174700269266435	-1.57542e+07	569343802107463	959408969427766
CL4 vs k-	ENSG00000207241	289592477851547	-1.70337e+06	352039575980888	959408969427766
CL4 vs k-	ENSG00000207292	102884327087096	-1.77035e+07	188468209830614	959408969427766
CL4 vs k-	ENSG00000207322	442705317756811	-2.11128e+07	586224903526065	959408969427766
CL4 vs k-	ENSG00000207340	141665701682179	-1.77475e+07	114621677260859	959408969427766
CL4 vs k-	ENSG00000207349	15442263394332	-1.42539e+07	5825633785763	959408969427766
CL4 vs k-	ENSG00000207421	390489886199815	-2.75217e+06	740096635707847	959408969427766
CL4 vs k-	ENSG00000209042	938195694278153	-3.02795e+06	740095026816533	959408969427766
CL4 vs k-	ENSG00000209482	710620449712279	-1.43984e+07	59748100100808	959408969427766
CL4 vs k-	ENSG00000210082	215441608400425	-7.21283e+06	851228546521508	959408969427766
CL4 vs k-	ENSG00000210107	281152845469735	-2.23275e+06	740096893080211	959408969427766
CL4 vs k-	ENSG00000210176	859145813199633	-1.12441e+07	48726688504818	959408969427766
CL4 vs k-	ENSG00000210194	261175515350642	1.17241e+07	961894046191678	980506565417421
CL4 vs k-	ENSG00000211459	113031787582944	2.11874e+07	302906085064885	959408969427766
CL4 vs k-	ENSG00000212163	624674820639648	-5.32877e+06	740096104225853	959408969427766
CL4 vs k-	ENSG00000212232	110000914969382	-1.55917e+06	573983809877798	959408969427766
CL4 vs k-	ENSG00000212447	628385440700267	-1.43622e+07	573983809877798	959408969427766
CL4 vs k-	ENSG00000212452	470336258587731	-3.4382e+07	221326693531835	959408969427766
CL4 vs k-	ENSG00000212534	624674820639648	-5.32877e+06	740096104225853	959408969427766
CL4 vs k-	ENSG00000213782	628385440700267	-1.43622e+07	573983809877798	959408969427766
CL4 vs k-	ENSG00000213857	39843478598113	-1.75001e+07	252718695121616	959408969427766
CL4 vs k-	ENSG00000214872	100889200435111	-1.12467e+07	691977201196627	959408969427766
CL4 vs k-	ENSG00000221500	232551242630234	1.01542e+07	919574610228481	959408969427766
CL4 vs k-	ENSG00000221539	125677088140053	-4.57803e+06	446686403484836	959408969427766
CL4 vs k-	ENSG00000221562	196806991828815	-2.34061e+06	740094039755339	959408969427766
CL4 vs k-	ENSG00000221740	365452301792609	1.4983e+08	740094550866044	959408969427766
CL4 vs k-	ENSG00000222076	281152845469735	-2.23275e+06	740096893080211	959408969427766
CL4 vs k-	ENSG00000222129	182696870313134	1.7443e+07	27467709580205	959408969427766
CL4 vs k-	ENSG00000222293	562305690939471	-4.46667e+06	740096142468085	959408969427766
CL4 vs k-	ENSG00000222328	234559656955475	-4.86306e+07	315786885165551	959408969427766
CL4 vs k-	ENSG00000222365	110000914969382	-1.55917e+06	573983809877798	959408969427766
CL4 vs k-	ENSG00000222414	213934819566052	-501959	964140283407444	980506565417421
CL4 vs k-	ENSG00000222440	472531694102197	-5.534e+06	867466403226016	959408969427766
CL4 vs k-	ENSG00000222465	562305690939471	-4.46667e+06	740096142468085	959408969427766
CL4 vs k-	ENSG00000222612	787227967315259	-3.02803e+06	740090990952158	959408969427766
CL4 vs k-	ENSG00000222626	265623190654086	-1.70693e+07	314863865660073	959408969427766
CL4 vs k-	ENSG00000222640	566719491088408	1.12318e+07	701094829606908	959408969427766
CL4 vs k-	ENSG00000222644	221352658878405	-1.90147e+07	345780354938317	959408969427766
CL4 vs k-	ENSG00000222788	419079810702033	-1.5148e+07	255555121204101	959408969427766
CL4 vs k-	ENSG00000222810	489667614103844	9.68414e+06	773916087592292	959408969427766
CL4 vs k-	ENSG00000222923	562305690939471	-4.46667e+06	740096142468085	959408969427766
CL4 vs k-	ENSG00000222974	762573426315947	-1.78281e+07	19353747960742	959408969427766
CL4 vs k-	ENSG00000223078	564957388127927	1.26927e+07	89275459328651	959408969427766
CL4 vs k-	ENSG00000223107	282478694063964	6.61297e+06	922416288096956	959408969427766
CL4 vs k-	ENSG00000223125	282478694063964	6.61297e+06	922416288096956	959408969427766
CL4 vs k-	ENSG00000223156	156194048195066	-1.60297e+07	48971136620979	959408969427766
CL4 vs k-	ENSG00000223247	196806991828815	-2.34061e+06	740094039755339	959408969427766
CL4 vs k-	ENSG00000223467	177082127102724	-1.676e+07	386067792865226	959408969427766
CL4 vs k-	ENSG00000225616	155025169185624	7.26866e+06	902865270864942	959408969427766
CL4 vs k-	ENSG00000225840	114950530112121	-4.76315e+07	412982212365721	959408969427766
CL4 vs k-	ENSG00000226471	60316655109829	-1.52686e+07	538836255747656	959408969427766
CL4 vs k-	ENSG00000227404	195301624486547	-2.67199e+06	740096041202053	959408969427766
CL4 vs k-	ENSG00000228888	508461649315135	1.97135e+07	375925299420062	959408969427766
CL4 vs k-	ENSG00000230530	237466482691666	-1.29732e+07	403290372654984	959408969427766
CL4 vs k-	ENSG00000231340	752599040186578	-1.77245e+06	173362288314578	959408969427766
CL4 vs k-	ENSG00000232040	388093349058785	1.55814e+07	603502651822189	959408969427766
CL4 vs k-	ENSG00000232723	282478694063964	6.61297e+06	922416288096956	959408969427766
CL4 vs k-	ENSG00000233125	885410635513621	-1.55564e+07	496356572815332	959408969427766
CL4 vs k-	ENSG00000233421	572268506007141	-1.77423e+07	205765747292713	959408969427766
CL4 vs k-	ENSG00000233476	195301624486547	-2.67199e+06	740096041202053	959408969427766
CL4 vs k-	ENSG00000234042	423718041095945	1.93989e+07	410442760581831	959408969427766
CL4 vs k-	ENSG00000234518	177082127102724	-1.676e+06	386067792865226	959408969427766
CL4 vs k-	ENSG00000234741	32341890696575	-3.91003e+07	194507557466436	959408969427766
CL4 vs k-	ENSG00000235408	125677088140053	-4.57803e+06	446686403484836	959408969427766
CL4 vs k-	ENSG00000235531	281152845469735	-2.23275e+06	740096893080211	959408969427766
CL4 vs k-	ENSG00000236064	310050338371248	1.05022e+06	999098597936459	999098597936459
CL4 vs k-	ENSG00000236154	253666154859183	-1.38699e+07	595200834084831	959408969427766
CL4 vs k-	ENSG00000237211	220001829938763	-1.97999e+07	359466364635221	959408969427766
CL4 vs k-	ENSG00000238300	110000914969382	-1.55917e+06	573983809877798	959408969427766
CL4 vs k-	ENSG00000238423	110000914969382	-1.55917e+06	573983809877798	959408969427766
CL4 vs k-	ENSG00000238622	282478694063964	6.61297e+06	922416288096956	959408969427766
CL4 vs k-	ENSG00000238942	250438304473306	-8.56151e+07	190447678992979	959408969427766
CL4 vs k-	ENSG00000238965	130163460385085	6.52668e+06	840781456816725	959408969427766
CL4 vs k-	ENSG00000239899	13150706371277	-1.26358e+07	530488740677091	959408969427766
CL4 vs k-	ENSG00000241529	281152845469735	-2.23275e+06	740096893080211	959408969427766
CL4 vs k-	ENSG00000241570	354164254205449	-1.75844e+07	269828475835398	959408969427766
CL4 vs k-	ENSG00000241743	282478694063964	6.61297e+06	922416288096956	959408969427766
CL4 vs k-	ENSG00000241838	354164254205449	-1.75844e+07	269828475835398	959408969427766
CL4 vs k-	ENSG00000242816	136711137140583	568249	740089757886854	959408969427766
CL4 vs k-	ENSG00000244227	155025169185624	7.26866e+06	902865270864942	959408969427766
CL4 vs k-	ENSG00000245532	103463015444504	2.14346e+06	760435727584744	959408969427766
CL4 vs k-	ENSG00000248415	177082127102724	-1.676e+07	386067792865226	959408969427766
CL4 vs k-	ENSG00000248473	818733219166357	2.75984e+07	392244040439115	959408969427766
CL4 vs k-	ENSG00000248699	734444604566305	1.95157e+07	312011597492525	959408969427766
CL4 vs k-	ENSG00000249348	564957388127927	1.26927e+07	89275459328651	959408969427766
CL4 vs k-	ENSG00000249494	110000914969382	-1.55917e+06	573983809877798	959408969427766
CL4 vs k-	ENSG00000250746	155025169185624	7.26866e+06	902865270864942	959408969427766
CL4 vs k-	ENSG00000251562	208669182005782	1.27063e+07	66434647275951	959408969427766
CL4 vs k-	ENSG00000251705	12493496412793	-3.33174e+06	740094924447717	959408969427766
CL4 vs k-	ENSG00000252139	390489886199815	-2.75217e+06	740096635707847	959408969427766
CL4 vs k-	ENSG00000252145	131815286308723	-1.50649e+07	402903386596941	959408969427766
CL4 vs k-	ENSG00000252247	337383414563682	-2.52536e+06	740092969058836	959408969427766
CL4 vs k-	ENSG00000252316	343585542839008	5.02568e+07	639835228469735	959408969427766
CL4 vs k-	ENSG00000252373	885410635513621	-1.55564e+07	496356572815332	959408969427766
CL4 vs k-	ENSG00000252468	334220834705243	1.81366e+07	922416295527034	959408969427766
CL4 vs k-	ENSG00000252487	823962291221867	-3.36148e+07	599746537152892	959408969427766
CL4 vs k-	ENSG00000252759	187236462293488	7.1253e+07	205257239827415	959408969427766
CL4 vs k-	ENSG00000252822	77512584592812	1.42587e+07	798815285621861	959408969427766
CL4 vs k-	ENSG00000252847	136921970112895	1.73142e+07	740090960349628	959408969427766
CL4 vs k-	ENSG00000252863	36077114407866	5.19822e+06	869016460115522	959408969427766
CL4 vs k-	ENSG00000253190	442705317756811	-2.11128e+07	586224903526065	959408969427766
CL4 vs k-	ENSG00000253916	117146965859945	-1.68909e+06	740094352400498	959408969427766
CL4 vs k-	ENSG00000254332	442705317756811	-2.11128e+07	586224903526064	959408969427766
CL4 vs k-	ENSG00000254858	281152845469735	-2.23275e+06	740096893080211	959408969427766
CL4 vs k-	ENSG00000255008	1220363546201	-3.24546e+07	427427608684011	959408969427766
CL4 vs k-	ENSG00000255145	221352658878405	-1.90147e+07	345780354938317	959408969427766
CL4 vs k-	ENSG00000255411	935162533035122	2.08923e+07	637050221809152	959408969427766
CL4 vs k-	ENSG00000255717	110000914969382	-1.55917e+06	573983809877798	959408969427766
CL4 vs k-	ENSG00000256637	562305690939471	-4.46667e+06	740096142468085	959408969427766
CL4 vs k-	ENSG00000258537	620100676742496	1.82131e+07	855708430780788	959408969427766
CL4 vs k-	ENSG00000259489	442705317756811	-2.11128e+07	586224903526064	959408969427766
CL4 vs k-	ENSG00000259673	132811595327043	-1.63187e+07	433480176590597	959408969427766
CL4 vs k-	ENSG00000260035	368008799985883	5.48341e+07	497402662789393	959408969427766
CL4 vs k-	ENSG00000260792	279045304534123	2.07363e+06	493952141844887	959408969427766
CL4 vs k-	ENSG00000261634	155025169185624	7.26866e+06	902865270864942	959408969427766
CL4 vs k-	ENSG00000263740	78097977239963	-9.04309e+06	740095207345845	959408969427766
CL4 vs k-	ENSG00000264424	486975849532492	-1.75896e+07	225333725081385	959408969427766
CL4 vs k-	ENSG00000264549	402075439245358	-1.19775e+07	697882737426435	959408969427766
CL4 vs k-	ENSG00000264940	443750688286624	-6.66964e+06	740095238850397	959408969427766
CL4 vs k-	ENSG00000265236	638296246007299	7.98564e+06	911562892478155	959408969427766
CL4 vs k-	ENSG00000265961	656023265288947	-2.2044e+07	468356414327269	959408969427766
CL4 vs k-	ENSG00000266356	651005414955159	2.28515e+07	740096635707847	959408969427766
CL4 vs k-	ENSG00000270103	308935062464356	8.11559e+06	8493874262933	959408969427766
CL4 vs k-	ENSG00000270722	466236049462663	-3.20636e+06	740095226732301	959408969427766
CL4 vs k-	ENSG00000271798	310050338371248	1.05022e+07	999098597936459	999098597936459
CL4 vs k-	ENSG00000272296	628385440700267	-1.43622e+07	573983809877798	959408969427766
CL4 vs k-	ENSG00000272344	773797105683462	-1.59151e+06	576466223095287	959408969427766
CL4 vs k-	ENSG00000273885	338974432876756	2.09071e+07	455181433341625	959408969427766
CL4 vs k-	ENSG00000274012	627086351289059	1.65657e+07	513171231621552	959408969427766
CL4 vs k-	ENSG00000274452	128310538006305	-7.78953e+06	868900160557101	959408969427766
CL4 vs k-	ENSG00000275043	220001829938763	-1.97999e+07	359466364635221	959408969427766
CL4 vs k-	ENSG00000275143	131804019290575	-1.11682e+07	709702875937698	959408969427766
CL4 vs k-	ENSG00000275558	316296707406736	-1.51661e+07	624758865043289	959408969427766
CL4 vs k-	ENSG00000275996	195301624486547	-2.67199e+06	740096041202053	959408969427766
CL4 vs k-	ENSG00000276027	141937484491157	-8.54368e+06	732795708424905	959408969427766
CL4 vs k-	ENSG00000276168	695957336289302	-4.76384e+06	966499328768601	980506565417421
CL4 vs k-	ENSG00000276213	442705317756811	-1.75501e+06	238064300691922	959408969427766
CL4 vs k-	ENSG00000276610	281152845469735	-2.23275e+06	740096893080211	959408969427766
CL4 vs k-	ENSG00000276903	442705317756811	-1.75501e+06	238064300691922	959408969427766
CL4 vs k-	ENSG00000277027	301631464571493	-1.40221e+07	588331558168528	959408969427766
CL4 vs k-	ENSG00000277846	624674820639648	-5.32877e+06	740096104225853	959408969427766
CL4 vs k-	ENSG00000277918	351205546870259	-1.55316e+07	678197320313415	959408969427766
CL4 vs k-	ENSG00000278099	562305690939471	-4.46667e+06	740096142468085	959408969427766
CL4 vs k-	ENSG00000278144	628385440700267	-1.43622e+07	573983809877798	959408969427766
CL4 vs k-	ENSG00000278233	637737196837341	-3.96753e+06	441924364121696	959408969427766
CL4 vs k-	ENSG00000279123	416629251674137	-8.06935e+07	345289882739875	959408969427766
CL4 vs k-	ENSG00000280351	628385440700267	-1.43622e+07	573983809877798	959408969427766
CL4 vs k-	ENSG00000280466	773797105683462	-1.59151e+06	576466223095287	959408969427766
CL4 vs k-	ENSG00000280650	847436082191891	1.22643e+07	785201880462427	959408969427766
CL4 vs k-	ENSG00000280800	20036054025781	-1.27162e+08	121137377422411	959408969427766
CL4 vs k-	ENSG00000281000	110000914969382	-1.55917e+06	573983809877798	959408969427766
CL4 vs k-	ENSG00000281383	628603520362514	-1.96924e+06	489069982550114	959408969427766
CL4 vs k-	ENSG00000282885	12493496412793	-3.33174e+06	740094924447717	959408969427766
CL4 vs k-	ENSG00000283545	195244943099908	-473740	740093133938548	959408969427766
CL4 vs k-	ENSG00000283907	745914289554968	4.27929e+07	400898561191659	959408969427766
CL4 vs k-	ENSG00000285565	12493496412793	-3.33174e+06	740094924447717	959408969427766
CL4 vs k-	ENSG00000286171	173226455256184	-1.0746e+07	853774001608367	959408969427766
CL4 vs k-	ENSG00000286293	220001829938763	-1.97999e+07	359466364635221	959408969427766
CL4 vs k-	ENSG00000287316	282478694063964	6.61297e+06	922416288096956	959408969427766
CL4 vs k-	ENSG00000288079	190043110644806	2.69658e+07	397625752482697	959408969427766
CL4 vs k-	ENSG00000288082	287190279322994	-1.38161e+07	74009669798489	959408969427766
CL4 vs k-	ENSG00000289474	266373852642833	-1.06054e+07	781479178501585	959408969427766
CL4 vs k-	ENSG00000289565	282478694063964	6.61297e+06	922416288096956	959408969427766
CL4 vs k-	ENSG00000290976	177082127102724	-1.676e+07	386067792865226	959408969427766
CL1 vs k-	ENSG00000006757	110000914969382	-6.50748e+06	712755441786662	871494896602974
CL1 vs k-	ENSG00000006788	309893722429768	-1.11058e+07	915568096120023	973515443975721
CL1 vs k-	ENSG00000010310	282478694063964	623492	550279771421805	846605698623727
CL1 vs k-	ENSG00000019582	334220834705243	-33599	550279771421866	846605698623727
CL1 vs k-	ENSG00000026559	390489886199815	1.69084e+07	411286763138236	846605698623727
CL1 vs k-	ENSG00000029725	651005414955159	4.51246e+07	411286763138236	846605698623727
CL1 vs k-	ENSG00000030066	195301624486547	4.46496e+06	550280226949402	846605698623727
CL1 vs k-	ENSG00000034510	110000914969382	-6.50748e+06	712755441786662	871494896602974
CL1 vs k-	ENSG00000035141	220001829938763	-2.60328e+07	976514182837285	988279413955807
CL1 vs k-	ENSG00000054282	110000914969382	-6.50748e+06	712755441786662	871494896602974
CL1 vs k-	ENSG00000064205	442705317756811	-1.77548e+06	699876324994423	871494896602974
CL1 vs k-	ENSG00000065357	155025169185624	-330344	55027961126339	846605698623727
CL1 vs k-	ENSG00000066084	403065439882623	-534100	550285472286924	846605698623727
CL1 vs k-	ENSG00000067225	796976990368691	1.95574e+07	387739111177981	846605698623727
CL1 vs k-	ENSG00000067836	442705317756811	-1.77542e+06	699876324994423	871494896602974
CL1 vs k-	ENSG00000072110	442705317756811	-1.77547e+06	699876324994423	871494896602974
CL1 vs k-	ENSG00000073282	117146965859945	2.4731e+07	249831643319963	846605698623727
CL1 vs k-	ENSG00000075239	330002744908145	-1.09529e+07	911752427695424	973515443975721
CL1 vs k-	ENSG00000075624	861325957826298	1.98661e+07	297636280324733	846605698623727
CL1 vs k-	ENSG00000075856	263542787615561	-447108	55028457733426	846605698623727
CL1 vs k-	ENSG00000078674	562207338575683	-4.56393e+06	550283961635984	846605698623727
CL1 vs k-	ENSG00000079432	401065001646292	-444482	550285438476541	846605698623727
CL1 vs k-	ENSG00000080608	442705317756811	-1.77548e+06	699876324994423	871494896602974
CL1 vs k-	ENSG00000080709	224922276375788	994565	550282208180424	846605698623727
CL1 vs k-	ENSG00000080824	624674820639648	-1.25457e+07	550280171241364	846605698623727
CL1 vs k-	ENSG00000082684	624674820639648	-1.25457e+07	550280171241364	846605698623727
CL1 vs k-	ENSG00000086159	651005414955159	4.51246e+07	411286763138236	846605698623727
CL1 vs k-	ENSG00000087365	287190279322994	1.59299e+07	416279608859174	846605698623727
CL1 vs k-	ENSG00000091664	649700996347116	-599758	550286470239329	846605698623727
CL1 vs k-	ENSG00000096968	195301624486547	4.46496e+06	550280226949402	846605698623727
CL1 vs k-	ENSG00000099139	19471437810907	4.65948e+07	103340014517576	846605698623727
CL1 vs k-	ENSG00000100364	155025169185624	-330360	55027961126339	846605698623727
CL1 vs k-	ENSG00000100823	624674820639648	-1.25457e+07	550280171241364	846605698623727
CL1 vs k-	ENSG00000100852	155025169185624	-330344	55027961126339	846605698623727
CL1 vs k-	ENSG00000101470	885410635513622	3.34086e+06	799155661358306	919576377453393
CL1 vs k-	ENSG00000101558	132811595327043	-8.07573e+06	876034187725511	958158039583807
CL1 vs k-	ENSG00000102189	282478694063964	623492	550279771421805	846605698623727
CL1 vs k-	ENSG00000103254	110000914969382	-6.50748e+06	712755441786662	871494896602974
CL1 vs k-	ENSG00000103528	220001829938763	-2.60328e+07	976514182837285	988279413955807
CL1 vs k-	ENSG00000104723	465075507556872	1.54656e+06	550280987305978	846605698623727
CL1 vs k-	ENSG00000105401	651005414955159	4.51246e+07	411286763138236	846605698623727
CL1 vs k-	ENSG00000106789	155025169185624	-330360	55027961126339	846605698623727
CL1 vs k-	ENSG00000107581	574380558645989	2.07132e+07	340377401017398	846605698623727
CL1 vs k-	ENSG00000107863	354164254205449	-1.14436e+07	880592864950832	958158039583807
CL1 vs k-	ENSG00000108654	39843478598113	-1.22169e+07	849807597120205	956887910966451
CL1 vs k-	ENSG00000108953	531246381308173	-1.26525e+07	775271636760865	909536557093752
CL1 vs k-	ENSG00000109061	421297366146245	-2.96044e+06	598940066347989	871494896602974
CL1 vs k-	ENSG00000109063	619787444859535	-1.93805e+07	73594311313122	885109965054492
CL1 vs k-	ENSG00000109107	715257587250586	-2.10344e+06	550284468164948	846605698623727
CL1 vs k-	ENSG00000110321	442705317756811	-1.77548e+06	699876324994423	871494896602974
CL1 vs k-	ENSG00000110713	561988063545134	-780765	550286157406009	846605698623727
CL1 vs k-	ENSG00000113645	100266250411573	-307789	550282467289851	846605698623727
CL1 vs k-	ENSG00000113742	624674820639648	-1.25457e+07	550280171241364	846605698623727
CL1 vs k-	ENSG00000115255	281152845469735	432162	550279473956546	846605698623727
CL1 vs k-	ENSG00000118482	287190279322994	1.59299e+07	416279608859174	846605698623727
CL1 vs k-	ENSG00000118496	156195954479926	2.19181e+06	21052012524588	846605698623727
CL1 vs k-	ENSG00000118503	508461649315134	-288014	55028594946735	846605698623727
CL1 vs k-	ENSG00000118513	287190279322994	1.59299e+07	416279608859174	846605698623727
CL1 vs k-	ENSG00000119335	628385440700267	-7.59211e+06	712755441786662	871494896602974
CL1 vs k-	ENSG00000119632	139522652267062	-6.94583e+06	550283244263632	846605698623727
CL1 vs k-	ENSG00000119638	155025169185624	-330344	55027961126339	846605698623727
CL1 vs k-	ENSG00000119906	155025169185624	-330344	55027961126339	846605698623727
CL1 vs k-	ENSG00000121741	330002744908145	-1.09529e+07	911752427695423	973515443975721
CL1 vs k-	ENSG00000124253	139522652267062	-6.94583e+06	550283244263633	846605698623727
CL1 vs k-	ENSG00000124942	628385440700267	-7.59212e+06	712755441786662	871494896602974
CL1 vs k-	ENSG00000126858	195301624486547	4.46496e+06	550280226949402	846605698623727
CL1 vs k-	ENSG00000127603	287190279322994	1.59299e+07	416279608859174	846605698623727
CL1 vs k-	ENSG00000127914	155025169185624	-330360	55027961126339	846605698623727
CL1 vs k-	ENSG00000127990	281152845469735	432162	550279473956546	846605698623727
CL1 vs k-	ENSG00000128245	752599040186578	-1.40352e+07	687253283143906	871494896602974
CL1 vs k-	ENSG00000128309	819188212785494	-648795	550286962597003	846605698623727
CL1 vs k-	ENSG00000129682	442705317756811	-1.77548e+06	699876324994423	871494896602974
CL1 vs k-	ENSG00000130066	282478694063964	623492	550279771421805	846605698623727
CL1 vs k-	ENSG00000130741	282478694063963	623499	550279771421805	846605698623727
CL1 vs k-	ENSG00000130779	628385440700267	-7.59211e+06	712755441786662	871494896602974
CL1 vs k-	ENSG00000131042	201610528133785	-588723	55028897328992	846605698623727
CL1 vs k-	ENSG00000132199	281152845469735	432162	550279473956546	846605698623727
CL1 vs k-	ENSG00000132334	281152845469735	432162	550279473956546	846605698623727
CL1 vs k-	ENSG00000133020	929681167289303	-1.45726e+07	635574759251885	871494896602974
CL1 vs k-	ENSG00000134153	281152845469735	432162	550279473956546	846605698623727
CL1 vs k-	ENSG00000135406	265623190654087	1.20169e+06	955923023529245	988279413955807
CL1 vs k-	ENSG00000135446	10619471950874	-384102	550285299117868	846605698623727
CL1 vs k-	ENSG00000135597	287190279322994	1.59299e+07	416279608859174	846605698623727
CL1 vs k-	ENSG00000136636	139522652267062	-6.94583e+06	550283244263632	846605698623727
CL1 vs k-	ENSG00000136878	442705317756811	-1.77548e+06	699876324994423	871494896602974
CL1 vs k-	ENSG00000137776	177082127102724	-7.69582e+06	939109329244065	986064795706268
CL1 vs k-	ENSG00000137955	12493496412793	-343413	550281214072594	846605698623727
CL1 vs k-	ENSG00000139055	155025169185624	-330344	55027961126339	846605698623727
CL1 vs k-	ENSG00000140416	664057976635216	-1.35751e+07	718524504651063	871494896602974
CL1 vs k-	ENSG00000140941	390489886199815	1.69084e+07	411286763138236	846605698623727
CL1 vs k-	ENSG00000141052	465075507556872	1.54656e+06	550280987305978	846605698623727
CL1 vs k-	ENSG00000142235	390489886199815	1.69084e+07	411286763138236	846605698623727
CL1 vs k-	ENSG00000143226	217593032545742	-4.07517e+06	550285592739557	846605698623727
CL1 vs k-	ENSG00000143536	155025169185624	-330360	55027961126339	846605698623727
CL1 vs k-	ENSG00000143546	195301624486547	4.46496e+06	550280226949402	846605698623727
CL1 vs k-	ENSG00000143575	282478694063964	623497	550279771421805	846605698623727
CL1 vs k-	ENSG00000143632	442705317756811	-1.77544e+06	699876324994423	871494896602974
CL1 vs k-	ENSG00000144063	442705317756811	-177545	699876324994423	871494896602974
CL1 vs k-	ENSG00000145817	110000914969382	-6.50748e+06	712755441786662	871494896602974
CL1 vs k-	ENSG00000146648	624674820639648	-1.25457e+07	550280171241364	846605698623727
CL1 vs k-	ENSG00000147140	195301624486547	4.46496e+06	550280226949402	846605698623727
CL1 vs k-	ENSG00000147789	442705317756811	-1.77548e+06	699876324994423	871494896602974
CL1 vs k-	ENSG00000148248	334220834705243	-33599	550279771421866	846605698623727
CL1 vs k-	ENSG00000148660	334220834705243	-33599	550279771421866	846605698623727
CL1 vs k-	ENSG00000149435	294547821452686	6.61456e+07	550284811345385	846605698623727
CL1 vs k-	ENSG00000149532	279045304534123	-995736	550284697565299	846605698623727
CL1 vs k-	ENSG00000150722	287190279322994	1.59299e+07	416279608859174	846605698623727
CL1 vs k-	ENSG00000150753	155025169185624	-330345	55027961126339	846605698623727
CL1 vs k-	ENSG00000151612	195301624486547	4.46496e+06	550280226949402	846605698623727
CL1 vs k-	ENSG00000151835	651005414955159	4.51246e+07	411286763138236	846605698623727
CL1 vs k-	ENSG00000152217	155025169185624	-330344	55027961126339	846605698623727
CL1 vs k-	ENSG00000153558	282478694063964	623492	550279771421805	846605698623727
CL1 vs k-	ENSG00000153944	390489886199815	1.69084e+07	411286763138236	846605698623727
CL1 vs k-	ENSG00000154162	885410635513622	3.34086e+06	799155661358306	919576377453393
CL1 vs k-	ENSG00000154359	220001829938763	-2.60328e+07	976514182837285	988279413955807
CL1 vs k-	ENSG00000154518	168691707281841	-34953.5	550281753973009	846605698623727
CL1 vs k-	ENSG00000155657	432332797767486	1.80177e+07	409202966331113	846605698623727
CL1 vs k-	ENSG00000156875	442705317756811	-1.77547e+06	699876324994423	871494896602974
CL1 vs k-	ENSG00000157240	130201082991032	2.1793e+07	24142656312819	846605698623727
CL1 vs k-	ENSG00000160613	195301624486547	4.46496e+06	550280226949402	846605698623727
CL1 vs k-	ENSG00000161544	110000914969382	-6.50748e+06	712755441786662	871494896602974
CL1 vs k-	ENSG00000162496	155025169185624	-330344	55027961126339	846605698623727
CL1 vs k-	ENSG00000162885	281152845469735	432162	550279473956546	846605698623727
CL1 vs k-	ENSG00000162889	155025169185624	-330344	55027961126339	846605698623727
CL1 vs k-	ENSG00000162909	287190279322994	1.59299e+07	416279608859174	846605698623727
CL1 vs k-	ENSG00000163017	36232140480286	271996	276678220607749	846605698623727
CL1 vs k-	ENSG00000163374	195301624486547	4.46496e+06	550280226949402	846605698623727
CL1 vs k-	ENSG00000163618	155025169185624	-330360	55027961126339	846605698623727
CL1 vs k-	ENSG00000163660	843458536409206	-308888	550280708504126	846605698623727
CL1 vs k-	ENSG00000163728	390489886199815	1.69084e+07	411286763138236	846605698623727
CL1 vs k-	ENSG00000164032	334220834705243	-33599	550279771421866	846605698623727
CL1 vs k-	ENSG00000164638	480578024475435	-389270	550285843478432	846605698623727
CL1 vs k-	ENSG00000164733	309893722429768	-1.11058e+07	915568096120024	973515443975721
CL1 vs k-	ENSG00000164924	281152845469735	432162	550279473956546	846605698623727
CL1 vs k-	ENSG00000165168	256204526495368	-341720	295287019552286	846605698623727
CL1 vs k-	ENSG00000165495	334220834705243	-335990	550279771421866	846605698623727
CL1 vs k-	ENSG00000167460	110000914969382	-6.50748e+06	712755441786662	871494896602974
CL1 vs k-	ENSG00000169246	155025169185624	-330345	55027961126339	846605698623727
CL1 vs k-	ENSG00000169814	442705317756811	-1.77548e+06	699876324994423	871494896602974
CL1 vs k-	ENSG00000170477	349094478340994	-1.33314e+06	49668586513102	846605698623727
CL1 vs k-	ENSG00000171401	777484494790814	1.82172e+07	397645179913058	846605698623727
CL1 vs k-	ENSG00000171475	281152845469735	432162	550279473956546	846605698623727
CL1 vs k-	ENSG00000171862	195301624486547	4.46496e+06	550280226949402	846605698623727
CL1 vs k-	ENSG00000172009	651005414955159	4.51246e+07	411286763138236	846605698623727
CL1 vs k-	ENSG00000172331	201532719941311	5.49765e+06	550284013882979	846605698623727
CL1 vs k-	ENSG00000172469	628385440700267	-7.59211e+06	712755441786662	871494896602974
CL1 vs k-	ENSG00000172508	281152845469735	4.32162e+06	550279473956546	846605698623727
CL1 vs k-	ENSG00000172992	155025169185624	-330344	55027961126339	846605698623727
CL1 vs k-	ENSG00000173068	334220834705243	-33599	550279771421866	846605698623727
CL1 vs k-	ENSG00000173391	10287691352592	-638274	550291257629771	846605698623727
CL1 vs k-	ENSG00000173442	195301624486547	4.46496e+06	550280226949402	846605698623727
CL1 vs k-	ENSG00000178104	334220834705243	-33599	550279771421866	846605698623727
CL1 vs k-	ENSG00000178409	254230824657567	-404488	550284475839541	846605698623727
CL1 vs k-	ENSG00000178977	492956563852757	-5.65557e+06	907786380637559	973515443975721
CL1 vs k-	ENSG00000179111	155025169185624	-330344	55027961126339	846605698623727
CL1 vs k-	ENSG00000179813	668441669410487	-338621	550281588248502	846605698623727
CL1 vs k-	ENSG00000179918	390489886199815	1.69084e+07	411286763138236	846605698623727
CL1 vs k-	ENSG00000181222	195301624486547	4.46496e+06	550280226949402	846605698623727
CL1 vs k-	ENSG00000181333	100266250411573	-307789	550282467289851	846605698623727
CL1 vs k-	ENSG00000182899	624674820639648	-1.25457e+07	550280171241364	846605698623727
CL1 vs k-	ENSG00000183668	624674820639648	-1.25457e+07	550280171241364	846605698623727
CL1 vs k-	ENSG00000184009	221352658878405	-1.05124e+07	99656957618369	99656957618369
CL1 vs k-	ENSG00000184083	187192357946017	-1.04749e+07	550283713036096	846605698623727
CL1 vs k-	ENSG00000185122	390489886199815	1.69084e+07	411286763138236	846605698623727
CL1 vs k-	ENSG00000186081	220001829938763	-2.60327e+07	976514182837285	988279413955807
CL1 vs k-	ENSG00000187747	334220834705243	-33599	550279771421866	846605698623727
CL1 vs k-	ENSG00000187905	465075507556872	1.54656e+06	550280987305978	846605698623727
CL1 vs k-	ENSG00000188312	628385440700267	-7.59211e+06	712755441786662	871494896602974
CL1 vs k-	ENSG00000188460	442705317756811	-1.77544e+06	699876324994423	871494896602974
CL1 vs k-	ENSG00000188677	564957388127927	-57141.7	550286173326304	846605698623727
CL1 vs k-	ENSG00000188687	390603248973095	-7.31145e+06	550283024890918	846605698623727
CL1 vs k-	ENSG00000196235	195301624486547	4.46496e+06	550280226949402	846605698623727
CL1 vs k-	ENSG00000196950	195301624486547	4.46496e+06	550280226949402	846605698623727
CL1 vs k-	ENSG00000197106	78097977239963	2.08248e+07	305128291242719	846605698623727
CL1 vs k-	ENSG00000197616	265623190654086	1.20169e+06	955923023529245	988279413955807
CL1 vs k-	ENSG00000198727	628385440700267	-7.59211e+06	712755441786662	871494896602974
CL1 vs k-	ENSG00000198788	334220834705243	-33599	550279771421866	846605698623727
CL1 vs k-	ENSG00000198840	282478694063964	623492	550279771421805	846605698623727
CL1 vs k-	ENSG00000198886	393750454975024	-2.63128e+06	550285895653161	846605698623727
CL1 vs k-	ENSG00000198910	651005414955159	4.51246e+07	411286763138236	846605698623727
CL1 vs k-	ENSG00000199053	168691707281841	-34953.5	550281753973009	846605698623727
CL1 vs k-	ENSG00000199200	251780015224117	3.20445e+07	629451518810155	871494896602974
CL1 vs k-	ENSG00000199248	440003659877527	-1.2085e+07	833460200740532	948653887021744
CL1 vs k-	ENSG00000199352	715593466662981	-1.20236e+07	910396686364558	973515443975721
CL1 vs k-	ENSG00000199357	310050338371248	-1.1331e+06	550280408915049	846605698623727
CL1 vs k-	ENSG00000199410	562305690939471	-180500	55028013743827	846605698623727
CL1 vs k-	ENSG00000199472	885410635513621	3.34086e+06	799155661358306	919576377453393
CL1 vs k-	ENSG00000199476	182739575007653	2.43839e+06	955256804482209	988279413955807
CL1 vs k-	ENSG00000199514	843458536409206	-308888	550280708504126	846605698623727
CL1 vs k-	ENSG00000199515	189043118067797	-419077	550284207516228	846605698623727
CL1 vs k-	ENSG00000199568	142082914483292	-315609	543948332027598	846605698623727
CL1 vs k-	ENSG00000199591	501707106244149	1.23965e+07	550280934882947	846605698623727
CL1 vs k-	ENSG00000199605	928991854065157	-496430	550282804238765	846605698623727
CL1 vs k-	ENSG00000199753	125086911714477	1.62755e+07	407308051775523	846605698623727
CL1 vs k-	ENSG00000199953	564957388127927	-374389	550281265792992	846605698623727
CL1 vs k-	ENSG00000199961	110000914969382	-6.50748e+06	712755441786662	871494896602974
CL1 vs k-	ENSG00000200064	310050338371248	-1.1331e+07	550280408915049	846605698623727
CL1 vs k-	ENSG00000200090	355479432151085	-1.34852e+07	868238271511346	958158039583807
CL1 vs k-	ENSG00000200156	601219857188221	9.84464e+06	545918743120053	846605698623727
CL1 vs k-	ENSG00000200171	465075507556872	1.54656e+06	550280987305978	846605698623727
CL1 vs k-	ENSG00000200211	269964669031165	1.90953e+07	750431267953447	891584024580357
CL1 vs k-	ENSG00000200291	78097977239963	2.08248e+07	305128291242719	846605698623727
CL1 vs k-	ENSG00000200296	253037560922762	-70982.8	550282396998806	846605698623727
CL1 vs k-	ENSG00000200494	442705317756811	-1.77548e+06	699876324994423	871494896602974
CL1 vs k-	ENSG00000200526	440267687073411	1.87059e+07	403500443532995	846605698623727
CL1 vs k-	ENSG00000200537	335980335451696	-3.43502e+07	458883618420713	846605698623727
CL1 vs k-	ENSG00000200650	555401782912712	-7.16186e+06	700430319351405	871494896602974
CL1 vs k-	ENSG00000200815	310050338371248	-1.1331e+06	550280408915049	846605698623727
CL1 vs k-	ENSG00000200985	282478694063964	623492	550279771421805	846605698623727
CL1 vs k-	ENSG00000201059	486975849532492	-1.26916e+07	797684968404188	919576377453393
CL1 vs k-	ENSG00000201065	930151015113744	-34569.6	550282400484715	846605698623727
CL1 vs k-	ENSG00000201071	155025169185624	-330344	55027961126339	846605698623727
CL1 vs k-	ENSG00000201098	26053466273965	2.81704e+07	692920498382897	871494896602974
CL1 vs k-	ENSG00000201218	281152845469735	432162	550279473956546	846605698623727
CL1 vs k-	ENSG00000201321	715593466662981	-1.20236e+07	910396686364558	973515443975721
CL1 vs k-	ENSG00000201339	155025169185624	-330344	55027961126339	846605698623727
CL1 vs k-	ENSG00000201343	281152845469735	432162	550279473956546	846605698623727
CL1 vs k-	ENSG00000201405	125322578836965	2.97864e+07	751497802782374	891584024580357
CL1 vs k-	ENSG00000201470	124952027024999	2.11202e+07	613897789481827	871494896602974
CL1 vs k-	ENSG00000201517	18851563221008	1.12133e+07	94928134291565	988279413955807
CL1 vs k-	ENSG00000201533	284852531585184	-1.05567e+07	967880971624703	988279413955807
CL1 vs k-	ENSG00000201569	195301624486547	4.46496e+06	550280226949402	846605698623727
CL1 vs k-	ENSG00000201778	175333011478059	5.7527e+07	294593202108438	846605698623727
CL1 vs k-	ENSG00000201818	409789343678725	-1.47843e+07	836952202530785	950053851521431
CL1 vs k-	ENSG00000201822	124898581159345	3.12043e+07	26014198987763	846605698623727
CL1 vs k-	ENSG00000201823	390489886199815	1.69084e+07	411286763138236	846605698623727
CL1 vs k-	ENSG00000201839	195301624486547	4.46496e+06	550280226949402	846605698623727
CL1 vs k-	ENSG00000201861	282478694063964	623492	550279771421805	846605698623727
CL1 vs k-	ENSG00000201899	287190279322994	1.59299e+07	416279608859174	846605698623727
CL1 vs k-	ENSG00000201938	154610793184851	-2.10013e+07	64631197651303	871494896602974
CL1 vs k-	ENSG00000202008	844784385003434	-489298	550281657903875	846605698623727
CL1 vs k-	ENSG00000202027	281152845469735	432162	550279473956546	846605698623727
CL1 vs k-	ENSG00000202306	281152845469735	432162	550279473956546	846605698623727
CL1 vs k-	ENSG00000202314	754387041694967	1.90986e+07	405317561957729	846605698623727
CL1 vs k-	ENSG00000202354	106418862344447	1.21725e+06	669036485348063	871494896602974
CL1 vs k-	ENSG00000202400	110000914969382	-6.50748e+06	712755441786662	871494896602974
CL1 vs k-	ENSG00000202441	345966184943072	-8.90349e+07	378653445037013	846605698623727
CL1 vs k-	ENSG00000202503	195301624486547	4.46496e+06	550280226949402	846605698623727
CL1 vs k-	ENSG00000202538	281152845469735	432162	550279473956546	846605698623727
CL1 vs k-	ENSG00000203875	390603248973095	-7.31145e+06	550283024890918	846605698623727
CL1 vs k-	ENSG00000204138	281152845469735	4.32162e+06	550279473956546	846605698623727
CL1 vs k-	ENSG00000204256	442705317756811	-1.77549e+06	699876324994423	871494896602974
CL1 vs k-	ENSG00000204262	624674820639648	-1.25457e+07	550280171241364	846605698623727
CL1 vs k-	ENSG00000204628	112461138187894	-2.27026e+06	550281133018637	846605698623727
CL1 vs k-	ENSG00000204642	125677088140053	-992837	859187555490237	957185075081961
CL1 vs k-	ENSG00000204946	287190279322994	1.59299e+07	416279608859174	846605698623727
CL1 vs k-	ENSG00000205420	432332797767486	1.80177e+07	409202966331113	846605698623727
CL1 vs k-	ENSG00000205436	564957388127927	-374389	550281265792992	846605698623727
CL1 vs k-	ENSG00000205542	155025169185624	-330344	55027961126339	846605698623727
CL1 vs k-	ENSG00000206585	755605504194273	-1.76461e+07	3.50933e+08	147391654397252
CL1 vs k-	ENSG00000206652	351205546870259	-2.07823e+06	547373635246732	846605698623727
CL1 vs k-	ENSG00000206680	143198518735479	2.08582e+07	22439974513834	846605698623727
CL1 vs k-	ENSG00000206702	49382777049653	-2.60453e+07	620603688398508	871494896602974
CL1 vs k-	ENSG00000206833	112991477625585	8.35778e+06	550282748360784	846605698623727
CL1 vs k-	ENSG00000206925	668441669410487	-338621	550281588248502	846605698623727
CL1 vs k-	ENSG00000206941	16661510338152	2.79157e+07	218544605155347	846605698623727
CL1 vs k-	ENSG00000206989	174700269266435	-6.96024e+06	717697617739927	871494896602974
CL1 vs k-	ENSG00000207241	289592477851547	-1.25058e+07	987598900373623	99656957618369
CL1 vs k-	ENSG00000207292	102884327087096	-3.59348e+06	903050347799709	973515443975721
CL1 vs k-	ENSG00000207322	442705317756811	-1.77548e+06	699876324994423	871494896602974
CL1 vs k-	ENSG00000207340	141665701682179	-1.55253e+07	537609015653739	846605698623727
CL1 vs k-	ENSG00000207349	15442263394332	-3.24698e+06	703974524694135	871494896602974
CL1 vs k-	ENSG00000207421	390489886199815	1.69084e+07	411286763138236	846605698623727
CL1 vs k-	ENSG00000209042	938195694278153	1.80739e+07	293019139311305	846605698623727
CL1 vs k-	ENSG00000209482	710620449712279	1.09619e+07	661396711203436	871494896602974
CL1 vs k-	ENSG00000210082	215441608400425	8.0523e+06	841757561017661	952933087944521
CL1 vs k-	ENSG00000210107	281152845469735	432162	550279473956546	846605698623727
CL1 vs k-	ENSG00000210176	859145813199633	1.03308e+07	690370738678829	871494896602974
CL1 vs k-	ENSG00000210194	261175515350642	251834	550283463810365	846605698623727
CL1 vs k-	ENSG00000211459	113031787582944	2.25721e+07	946955349160277	846605698623727
CL1 vs k-	ENSG00000212163	624674820639648	-1.25457e+07	550280171241364	846605698623727
CL1 vs k-	ENSG00000212232	110000914969382	-6.50748e+06	712755441786662	871494896602974
CL1 vs k-	ENSG00000212447	628385440700267	-7.59211e+06	712755441786662	871494896602974
CL1 vs k-	ENSG00000212452	470336258587731	4.5518e+07	150408511109519	846605698623727
CL1 vs k-	ENSG00000212534	624674820639648	-1.25457e+07	550280171241364	846605698623727
CL1 vs k-	ENSG00000213782	628385440700267	-7.59211e+06	712755441786662	871494896602974
CL1 vs k-	ENSG00000213857	39843478598113	-1.22169e+07	849807597120205	956887910966451
CL1 vs k-	ENSG00000214872	100889200435111	-4.26827e+07	589888714540538	871494896602974
CL1 vs k-	ENSG00000221500	232551242630234	-371163	550281765008336	846605698623727
CL1 vs k-	ENSG00000221539	125677088140053	-992837	859187555490237	957185075081961
CL1 vs k-	ENSG00000221562	196806991828815	815587	550281996072472	846605698623727
CL1 vs k-	ENSG00000221740	365452301792609	1.74888e+07	410595351211474	846605698623727
CL1 vs k-	ENSG00000222076	281152845469735	432162	550279473956546	846605698623727
CL1 vs k-	ENSG00000222129	182696870313134	-961398	550293704105423	846605698623727
CL1 vs k-	ENSG00000222293	562305690939471	-180500	55028013743827	846605698623727
CL1 vs k-	ENSG00000222328	234559656955475	-4.42997e+07	108953685087016	846605698623727
CL1 vs k-	ENSG00000222365	110000914969382	-6.50748e+06	712755441786662	871494896602974
CL1 vs k-	ENSG00000222414	213934819566052	-3.50138e+07	405095431963236	846605698623727
CL1 vs k-	ENSG00000222440	472531694102197	-822754	550286558864598	846605698623727
CL1 vs k-	ENSG00000222465	562305690939471	-180500	55028013743827	846605698623727
CL1 vs k-	ENSG00000222612	787227967315259	-451105	550284690985914	846605698623727
CL1 vs k-	ENSG00000222626	265623190654086	1.20169e+06	955923023529245	988279413955807
CL1 vs k-	ENSG00000222640	566719491088408	-751974	873488391015304	958158039583807
CL1 vs k-	ENSG00000222644	221352658878405	-1.05124e+07	99656957618369	99656957618369
CL1 vs k-	ENSG00000222788	419079810702033	-1.20037e+07	855032907637084	957185075081961
CL1 vs k-	ENSG00000222810	489667614103844	-5.16778e+06	684505178635777	871494896602974
CL1 vs k-	ENSG00000222923	562305690939471	-180500	55028013743827	846605698623727
CL1 vs k-	ENSG00000222974	762573426315947	-1.37003e+07	73552506319243	885109965054492
CL1 vs k-	ENSG00000223078	564957388127927	-374389	550281265792992	846605698623727
CL1 vs k-	ENSG00000223107	282478694063964	623492	550279771421805	846605698623727
CL1 vs k-	ENSG00000223125	282478694063964	623492	550279771421805	846605698623727
CL1 vs k-	ENSG00000223156	156194048195066	-2.47912e+07	810337882770655	929895931048293
CL1 vs k-	ENSG00000223247	196806991828815	815587	550281996072472	846605698623727
CL1 vs k-	ENSG00000223467	177082127102724	-7.69582e+06	939109329244065	986064795706268
CL1 vs k-	ENSG00000225616	155025169185624	-330344	55027961126339	846605698623727
CL1 vs k-	ENSG00000225840	114950530112121	4.79106e+07	434679421847289	846605698623727
CL1 vs k-	ENSG00000226471	60316655109829	-5.93641e+06	749178899486033	891584024580357
CL1 vs k-	ENSG00000227404	195301624486547	4.46496e+06	550280226949402	846605698623727
CL1 vs k-	ENSG00000228888	508461649315135	-288014	55028594946735	846605698623727
CL1 vs k-	ENSG00000230530	237466482691666	3.21476e+07	194776459843507	846605698623727
CL1 vs k-	ENSG00000231340	752599040186578	-1.40352e+07	687253283143906	871494896602974
CL1 vs k-	ENSG00000232040	388093349058785	-501367	550285830070499	846605698623727
CL1 vs k-	ENSG00000232723	282478694063964	623492	550279771421805	846605698623727
CL1 vs k-	ENSG00000233125	885410635513621	3.34086e+06	799155661358306	919576377453393
CL1 vs k-	ENSG00000233421	572268506007141	-1.31839e+07	757434422429441	893602408484172
CL1 vs k-	ENSG00000233476	195301624486547	4.46496e+06	550280226949402	846605698623727
CL1 vs k-	ENSG00000234042	423718041095945	-569773	550285562016471	846605698623727
CL1 vs k-	ENSG00000234518	177082127102724	-7.69581e+06	939109329244065	986064795706268
CL1 vs k-	ENSG00000234741	32341890696575	1.13046e+07	773373092616541	909536557093752
CL1 vs k-	ENSG00000235408	125677088140053	-992837	859187555490237	957185075081961
CL1 vs k-	ENSG00000235531	281152845469735	432162	550279473956546	846605698623727
CL1 vs k-	ENSG00000236064	310050338371248	-1.1331e+07	550280408915049	846605698623727
CL1 vs k-	ENSG00000236154	253666154859183	-4.76212e+06	689916864188316	871494896602974
CL1 vs k-	ENSG00000237211	220001829938763	-2.60328e+07	976514182837285	988279413955807
CL1 vs k-	ENSG00000238300	110000914969382	-6.50748e+06	712755441786662	871494896602974
CL1 vs k-	ENSG00000238423	110000914969382	-6.50748e+06	712755441786662	871494896602974
CL1 vs k-	ENSG00000238622	282478694063964	623492	550279771421805	846605698623727
CL1 vs k-	ENSG00000238942	250438304473306	3.34696e+07	354637345000542	846605698623727
CL1 vs k-	ENSG00000238965	130163460385085	1.61389e+07	529766524788735	846605698623727
CL1 vs k-	ENSG00000239899	13150706371277	2.26668e+07	382211802721936	846605698623727
CL1 vs k-	ENSG00000241529	281152845469735	432162	550279473956546	846605698623727
CL1 vs k-	ENSG00000241570	354164254205449	-1.14436e+07	880592864950832	958158039583807
CL1 vs k-	ENSG00000241743	282478694063964	623497	550279771421805	846605698623727
CL1 vs k-	ENSG00000241838	354164254205449	-1.14436e+07	880592864950832	958158039583807
CL1 vs k-	ENSG00000242816	136711137140583	-576246	550285780926499	846605698623727
CL1 vs k-	ENSG00000244227	155025169185624	-330344	55027961126339	846605698623727
CL1 vs k-	ENSG00000245532	103463015444504	184912	339772818167079	846605698623727
CL1 vs k-	ENSG00000248415	177082127102724	-7.69581e+06	939109329244065	986064795706268
CL1 vs k-	ENSG00000248473	818733219166357	-6.40157e+07	574478142592678	871494896602974
CL1 vs k-	ENSG00000248699	734444604566305	-603340	550286730664601	846605698623727
CL1 vs k-	ENSG00000249348	564957388127927	-374389	550281265792992	846605698623727
CL1 vs k-	ENSG00000249494	110000914969382	-6.50748e+06	712755441786662	871494896602974
CL1 vs k-	ENSG00000250746	155025169185624	-330347	55027961126339	846605698623727
CL1 vs k-	ENSG00000251562	208669182005782	-3.19353e+06	617265823094731	871494896602974
CL1 vs k-	ENSG00000251705	12493496412793	-343413	550281214072594	846605698623727
CL1 vs k-	ENSG00000252139	390489886199815	1.69084e+07	411286763138236	846605698623727
CL1 vs k-	ENSG00000252145	131815286308723	2.96023e+06	964626183642843	988279413955807
CL1 vs k-	ENSG00000252247	337383414563682	-362582	550282942486726	846605698623727
CL1 vs k-	ENSG00000252316	343585542839008	-1.05454e+08	288937701577454	846605698623727
CL1 vs k-	ENSG00000252373	885410635513621	3.34086e+06	799155661358306	919576377453393
CL1 vs k-	ENSG00000252468	334220834705243	-33599	550279771421866	846605698623727
CL1 vs k-	ENSG00000252487	823962291221867	-1.96341e+07	747037315783317	891584024580357
CL1 vs k-	ENSG00000252759	187236462293488	32840.1	994175095203314	99656957618369
CL1 vs k-	ENSG00000252822	77512584592812	-2.13539e+06	550282023129501	846605698623727
CL1 vs k-	ENSG00000252847	136921970112895	4.28274e+07	240918012259173	846605698623727
CL1 vs k-	ENSG00000252863	36077114407866	-8.18065e+06	872212651521683	958158039583807
CL1 vs k-	ENSG00000253190	442705317756811	-1.77548e+06	699876324994423	871494896602974
CL1 vs k-	ENSG00000253916	117146965859945	2.4731e+07	249831643319963	846605698623727
CL1 vs k-	ENSG00000254332	442705317756811	-1.77549e+06	699876324994423	871494896602974
CL1 vs k-	ENSG00000254858	281152845469735	432162	550279473956546	846605698623727
CL1 vs k-	ENSG00000255008	1220363546201	-6.32098e+07	339904789888359	846605698623727
CL1 vs k-	ENSG00000255145	221352658878405	-1.05124e+07	99656957618369	99656957618369
CL1 vs k-	ENSG00000255411	935162533035122	-1.94529e+06	550292041949359	846605698623727
CL1 vs k-	ENSG00000255717	110000914969382	-6.50748e+06	712755441786662	871494896602974
CL1 vs k-	ENSG00000256637	562305690939471	-180500	55028013743827	846605698623727
CL1 vs k-	ENSG00000258537	620100676742496	9.86985e+06	550281563392869	846605698623727
CL1 vs k-	ENSG00000259489	442705317756811	-1.77549e+06	699876324994423	871494896602974
CL1 vs k-	ENSG00000259673	132811595327043	-8.07573e+06	876034187725511	958158039583807
CL1 vs k-	ENSG00000260035	368008799985883	9.88967e+07	184992718614545	846605698623727
CL1 vs k-	ENSG00000260792	279045304534123	-9.95736e+06	550284697565299	846605698623727
CL1 vs k-	ENSG00000261634	155025169185624	-330360	55027961126339	846605698623727
CL1 vs k-	ENSG00000263740	78097977239963	2.08248e+07	305128291242719	846605698623727
CL1 vs k-	ENSG00000264424	486975849532492	-1.26916e+07	797684968404188	919576377453393
CL1 vs k-	ENSG00000264549	402075439245358	-7.50406e+06	705487933646103	871494896602974
CL1 vs k-	ENSG00000264940	443750688286624	1.83013e+07	405317000865841	846605698623727
CL1 vs k-	ENSG00000265236	638296246007299	2.91624e+07	407304338825377	846605698623727
CL1 vs k-	ENSG00000265961	656023265288947	-1.84765e+07	968889804575303	988279413955807
CL1 vs k-	ENSG00000266356	651005414955159	4.51246e+07	411286763138236	846605698623727
CL1 vs k-	ENSG00000270103	308935062464356	3.89217e+07	400127876920258	846605698623727
CL1 vs k-	ENSG00000270722	466236049462663	1.92538e+07	400369411234466	846605698623727
CL1 vs k-	ENSG00000271798	310050338371248	-1.1331e+06	550280408915049	846605698623727
CL1 vs k-	ENSG00000272296	628385440700267	-7.59211e+06	712755441786662	871494896602974
CL1 vs k-	ENSG00000272344	773797105683462	1.42463e+07	548669878670076	846605698623727
CL1 vs k-	ENSG00000273885	338974432876756	-1.64981e+07	550285087672893	846605698623727
CL1 vs k-	ENSG00000274012	627086351289059	-5.63083e+06	73759163754541	885109965054492
CL1 vs k-	ENSG00000274452	128310538006305	-3.55546e+07	382485713428524	846605698623727
CL1 vs k-	ENSG00000275043	220001829938763	-2.60328e+07	976514182837285	988279413955807
CL1 vs k-	ENSG00000275143	131804019290575	-6.975e+06	720020783621981	871494896602974
CL1 vs k-	ENSG00000275558	316296707406736	5.64701e+06	657974314739516	871494896602974
CL1 vs k-	ENSG00000275996	195301624486547	4.46496e+06	550280226949402	846605698623727
CL1 vs k-	ENSG00000276027	141937484491157	-6.9898e+06	717697050695686	871494896602974
CL1 vs k-	ENSG00000276168	695957336289302	-1.90758e+07	345852128203009	846605698623727
CL1 vs k-	ENSG00000276213	442705317756811	-1.23672e+07	822375193508351	9385803838954
CL1 vs k-	ENSG00000276610	281152845469735	432162	550279473956546	846605698623727
CL1 vs k-	ENSG00000276903	442705317756811	-1.23672e+07	822375193508351	9385803838954
CL1 vs k-	ENSG00000277027	301631464571493	261542	697527489230254	871494896602974
CL1 vs k-	ENSG00000277846	624674820639648	-1.25457e+07	550280171241364	846605698623727
CL1 vs k-	ENSG00000277918	351205546870259	-2.07823e+06	547373635246732	846605698623727
CL1 vs k-	ENSG00000278099	562305690939471	-180500	55028013743827	846605698623727
CL1 vs k-	ENSG00000278144	628385440700267	-7.59211e+06	712755441786662	871494896602974
CL1 vs k-	ENSG00000278233	637737196837341	2.75036e+07	625828220970861	871494896602974
CL1 vs k-	ENSG00000279123	416629251674137	-5.66437e+07	515430593421209	846605698623727
CL1 vs k-	ENSG00000280351	628385440700267	-7.59211e+06	712755441786662	871494896602974
CL1 vs k-	ENSG00000280466	773797105683462	1.42463e+07	548669878670076	846605698623727
CL1 vs k-	ENSG00000280650	847436082191891	-308899	550282133953395	846605698623727
CL1 vs k-	ENSG00000280800	20036054025781	-2.15453e+07	753600782681016	891584024580357
CL1 vs k-	ENSG00000281000	110000914969382	-6.50748e+06	712755441786662	871494896602974
CL1 vs k-	ENSG00000281383	628603520362514	4.51453e+07	880504584983988	958158039583807
CL1 vs k-	ENSG00000282885	12493496412793	-343413	550281214072594	846605698623727
CL1 vs k-	ENSG00000283545	195244943099908	2.38666e+07	183379148812984	846605698623727
CL1 vs k-	ENSG00000283907	745914289554968	-8361.85	892345824748022	968437329183899
CL1 vs k-	ENSG00000285565	12493496412793	-343413	550281214072594	846605698623727
CL1 vs k-	ENSG00000286171	173226455256184	2.35605e+07	661580256104649	871494896602974
CL1 vs k-	ENSG00000286293	220001829938763	-2.60328e+07	976514182837285	988279413955807
CL1 vs k-	ENSG00000287316	282478694063964	623492	550279771421805	846605698623727
CL1 vs k-	ENSG00000288079	190043110644806	3.16259e+07	453249016866629	951822935419922
CL1 vs k-	ENSG00000288082	287190279322994	1.59299e+07	416279608859174	846605698623727
CL1 vs k-	ENSG00000289474	266373852642833	2.21235e+07	216100428673973	846605698623727
CL1 vs k-	ENSG00000289565	282478694063964	623492	550279771421805	846605698623727
CL1 vs k-	ENSG00000290976	177082127102724	-7.69582e+06	939109329244065	986064795706268
ts9 vs k-	ENSG00000006757	110000914969382	-1.2363e+07	827779222438849	990105136950379
ts9 vs k-	ENSG00000006788	309893722429768	-1.5731e+07	480685473005281	990105136950379
ts9 vs k-	ENSG00000010310	282478694063964	-1.39225e+06	990073249117682	990105136950379
ts9 vs k-	ENSG00000019582	334220834705243	-1.57025e+06	990073249117754	990105136950379
ts9 vs k-	ENSG00000026559	390489886199815	-1.65692e+06	990073165490716	990105136950379
ts9 vs k-	ENSG00000029725	651005414955159	-3.72893e+06	990073165490716	990105136950379
ts9 vs k-	ENSG00000030066	195301624486547	1.67879e+07	749206786335878	990105136950379
ts9 vs k-	ENSG00000034510	110000914969382	-1.2363e+07	827779222438849	990105136950379
ts9 vs k-	ENSG00000035141	220001829938763	2.7749e+06	571388107592188	990105136950379
ts9 vs k-	ENSG00000054282	110000914969382	-1.2363e+07	827779222438849	990105136950379
ts9 vs k-	ENSG00000064205	442705317756811	-8.1534e+06	841578300993715	990105136950379
ts9 vs k-	ENSG00000065357	155025169185624	-1.38125e+06	990073057692937	990105136950379
ts9 vs k-	ENSG00000066084	403065439882623	-1.86046e+06	990080062895666	990105136950379
ts9 vs k-	ENSG00000067225	796976990368691	-3.83179e+06	948977976325698	990105136950379
ts9 vs k-	ENSG00000067836	442705317756811	-8.1534e+06	841578300993715	990105136950379
ts9 vs k-	ENSG00000072110	442705317756811	-8.1534e+06	841578300993715	990105136950379
ts9 vs k-	ENSG00000073282	117146965859945	1.53532e+06	99007557776136	990105136950379
ts9 vs k-	ENSG00000075239	330002744908145	-1.56163e+07	477630601114049	990105136950379
ts9 vs k-	ENSG00000075624	861325957826298	-2.25245e+06	990076533953179	990105136950379
ts9 vs k-	ENSG00000075856	263542787615561	-12135.7	990078993234564	990105136950379
ts9 vs k-	ENSG00000078674	562207338575683	2.00146e+07	358427596093257	990105136950379
ts9 vs k-	ENSG00000079432	401065001646292	589704	990080022484997	990105136950379
ts9 vs k-	ENSG00000080608	442705317756811	-8.1534e+06	841578300993715	990105136950379
ts9 vs k-	ENSG00000080709	224922276375788	2.13117e+07	525867327065674	990105136950379
ts9 vs k-	ENSG00000080824	624674820639648	6.23068e+06	755886039395603	990105136950379
ts9 vs k-	ENSG00000082684	624674820639648	6.23068e+06	755886039395603	990105136950379
ts9 vs k-	ENSG00000086159	651005414955159	-3.72893e+06	990073165490716	990105136950379
ts9 vs k-	ENSG00000087365	287190279322994	-1.94275e+06	990073099696234	990105136950379
ts9 vs k-	ENSG00000091664	649700996347116	-2.03329e+06	99008125566255	990105136950379
ts9 vs k-	ENSG00000096968	195301624486547	1.67879e+07	749206786335878	990105136950379
ts9 vs k-	ENSG00000099139	19471437810907	1.98766e+07	978203300019831	990105136950379
ts9 vs k-	ENSG00000100364	155025169185624	-1.38125e+06	990073057692937	990105136950379
ts9 vs k-	ENSG00000100823	624674820639648	6.23068e+06	755886039395603	990105136950379
ts9 vs k-	ENSG00000100852	155025169185624	-1.38125e+06	990073057692937	990105136950379
ts9 vs k-	ENSG00000101470	885410635513622	-1.94745e+07	738387626679781	990105136950379
ts9 vs k-	ENSG00000101558	132811595327043	-1.37147e+07	66333661720589	990105136950379
ts9 vs k-	ENSG00000102189	282478694063964	-1.39225e+06	990073249117682	990105136950379
ts9 vs k-	ENSG00000103254	110000914969382	-1.2363e+07	827779222438849	990105136950379
ts9 vs k-	ENSG00000103528	220001829938763	2.7749e+06	571388107592188	990105136950379
ts9 vs k-	ENSG00000104723	465075507556872	-2.7461e+06	990074702367446	990105136950379
ts9 vs k-	ENSG00000105401	651005414955159	-3.72893e+06	990073165490716	990105136950379
ts9 vs k-	ENSG00000106789	155025169185624	-1.38125e+06	990073057692937	990105136950379
ts9 vs k-	ENSG00000107581	574380558645989	1.54887e+07	99007414707776	990105136950379
ts9 vs k-	ENSG00000107863	354164254205449	-1.47188e+07	453052626983844	990105136950379
ts9 vs k-	ENSG00000108654	39843478598113	-1.63453e+06	429401369221628	990105136950379
ts9 vs k-	ENSG00000108953	531246381308173	-1.66393e+07	374633526117129	990105136950379
ts9 vs k-	ENSG00000109061	421297366146245	2.16062e+07	224278554089019	990105136950379
ts9 vs k-	ENSG00000109063	619787444859535	-1.68663e+07	347105708941452	990105136950379
ts9 vs k-	ENSG00000109107	715257587250586	2.02854e+07	317009006230125	990105136950379
ts9 vs k-	ENSG00000110321	442705317756811	-8.1534e+06	841578300993715	990105136950379
ts9 vs k-	ENSG00000110713	561988063545134	-169344	990080881759843	990105136950379
ts9 vs k-	ENSG00000113645	100266250411573	2.16495e+06	990076471273315	990105136950379
ts9 vs k-	ENSG00000113742	624674820639648	6.23068e+06	755886039395603	990105136950379
ts9 vs k-	ENSG00000115255	281152845469735	1.10348e+07	839878325221898	990105136950379
ts9 vs k-	ENSG00000118482	287190279322994	-1.94275e+06	990073099696234	990105136950379
ts9 vs k-	ENSG00000118496	156195954479926	-1.48003e+07	9900763023413	990105136950379
ts9 vs k-	ENSG00000118503	508461649315134	1.31397e+06	990080633228626	990105136950379
ts9 vs k-	ENSG00000118513	287190279322994	-1.94275e+06	990073099696234	990105136950379
ts9 vs k-	ENSG00000119335	628385440700267	-1.31504e+07	827779222438849	990105136950379
ts9 vs k-	ENSG00000119632	139522652267062	-1.78344e+06	990077399926376	990105136950379
ts9 vs k-	ENSG00000119638	155025169185624	-1.38125e+06	990073057692937	990105136950379
ts9 vs k-	ENSG00000119906	155025169185624	-1.38125e+06	990073057692937	990105136950379
ts9 vs k-	ENSG00000121741	330002744908145	-1.56163e+07	477630601114049	990105136950379
ts9 vs k-	ENSG00000124253	139522652267062	-1.78344e+06	990077399926376	990105136950379
ts9 vs k-	ENSG00000124942	628385440700267	-1.31503e+07	827779222438849	990105136950379
ts9 vs k-	ENSG00000126858	195301624486547	1.67879e+07	749206786335878	990105136950379
ts9 vs k-	ENSG00000127603	287190279322994	-1.94275e+06	990073099696234	990105136950379
ts9 vs k-	ENSG00000127914	155025169185624	-1.38125e+06	990073057692937	990105136950379
ts9 vs k-	ENSG00000127990	281152845469735	1.10348e+07	839878325221898	990105136950379
ts9 vs k-	ENSG00000128245	752599040186578	-1.69745e+07	314289218558591	990105136950379
ts9 vs k-	ENSG00000128309	819188212785494	-1.64508e+06	990081844135022	990105136950379
ts9 vs k-	ENSG00000129682	442705317756811	-8.1534e+06	841578300993715	990105136950379
ts9 vs k-	ENSG00000130066	282478694063964	-1.39225e+06	990073249117682	990105136950379
ts9 vs k-	ENSG00000130741	282478694063963	-1.39225e+06	990073249117682	990105136950379
ts9 vs k-	ENSG00000130779	628385440700267	-1.31504e+07	827779222438849	990105136950379
ts9 vs k-	ENSG00000131042	201610528133785	2.62534e+06	973475417943658	990105136950379
ts9 vs k-	ENSG00000132199	281152845469735	1.10348e+07	839878325221898	990105136950379
ts9 vs k-	ENSG00000132334	281152845469735	1.10348e+07	839878325221898	990105136950379
ts9 vs k-	ENSG00000133020	929681167289303	-1.70281e+07	280948782098059	990105136950379
ts9 vs k-	ENSG00000134153	281152845469735	1.10348e+07	839878325221898	990105136950379
ts9 vs k-	ENSG00000135406	265623190654087	-1.55101e+07	513613526564816	990105136950379
ts9 vs k-	ENSG00000135446	10619471950874	1.7122e+07	25623994231247	990105136950379
ts9 vs k-	ENSG00000135597	287190279322994	-1.94275e+06	990073099696234	990105136950379
ts9 vs k-	ENSG00000136636	139522652267062	-1.78344e+06	990077399926376	990105136950379
ts9 vs k-	ENSG00000136878	442705317756811	-8.1534e+06	841578300993715	990105136950379
ts9 vs k-	ENSG00000137776	177082127102724	-1.4681e+07	604889172635991	990105136950379
ts9 vs k-	ENSG00000137955	12493496412793	1.14419e+07	633962777600061	990105136950379
ts9 vs k-	ENSG00000139055	155025169185624	-1.38125e+06	990073057692937	990105136950379
ts9 vs k-	ENSG00000140416	664057976635216	-1.69182e+07	335206939775355	990105136950379
ts9 vs k-	ENSG00000140941	390489886199815	-1.65692e+06	990073165490716	990105136950379
ts9 vs k-	ENSG00000141052	465075507556872	-2.7461e+06	990074702367446	990105136950379
ts9 vs k-	ENSG00000142235	390489886199815	-1.65692e+06	990073165490716	990105136950379
ts9 vs k-	ENSG00000143226	217593032545742	3.81373e+06	663437602046548	990105136950379
ts9 vs k-	ENSG00000143536	155025169185624	-1.38125e+06	990073057692937	990105136950379
ts9 vs k-	ENSG00000143546	195301624486547	1.67879e+07	749206786335878	990105136950379
ts9 vs k-	ENSG00000143575	282478694063964	-1.39225e+06	990073249117682	990105136950379
ts9 vs k-	ENSG00000143632	442705317756811	-8.1534e+06	841578300993714	990105136950379
ts9 vs k-	ENSG00000144063	442705317756811	-8.1534e+06	841578300993715	990105136950379
ts9 vs k-	ENSG00000145817	110000914969382	-1.2363e+07	827779222438849	990105136950379
ts9 vs k-	ENSG00000146648	624674820639648	6.23068e+06	755886039395603	990105136950379
ts9 vs k-	ENSG00000147140	195301624486547	1.67879e+07	749206786335878	990105136950379
ts9 vs k-	ENSG00000147789	442705317756811	-8.1534e+06	841578300993715	990105136950379
ts9 vs k-	ENSG00000148248	334220834705243	-1.57025e+06	990073249117754	990105136950379
ts9 vs k-	ENSG00000148660	334220834705243	-1.57025e+06	990073249117754	990105136950379
ts9 vs k-	ENSG00000149435	294547821452686	125791	990079272928329	990105136950379
ts9 vs k-	ENSG00000149532	279045304534123	-1.4962e+06	990079136936595	990105136950379
ts9 vs k-	ENSG00000150722	287190279322994	-1.94275e+06	990073099696234	990105136950379
ts9 vs k-	ENSG00000150753	155025169185624	-1.38125e+06	990073057692937	990105136950379
ts9 vs k-	ENSG00000151612	195301624486547	1.67879e+07	749206786335878	990105136950379
ts9 vs k-	ENSG00000151835	651005414955159	-3.72893e+06	990073165490716	990105136950379
ts9 vs k-	ENSG00000152217	155025169185624	-1.38125e+06	990073057692937	990105136950379
ts9 vs k-	ENSG00000153558	282478694063964	-1.39225e+06	990073249117682	990105136950379
ts9 vs k-	ENSG00000153944	390489886199815	-1.65692e+06	990073165490716	990105136950379
ts9 vs k-	ENSG00000154162	885410635513622	-1.94745e+07	738387626679781	990105136950379
ts9 vs k-	ENSG00000154359	220001829938763	2.7749e+06	571388107592188	990105136950379
ts9 vs k-	ENSG00000154518	168691707281841	1.82292e+07	574100742705893	990105136950379
ts9 vs k-	ENSG00000155657	432332797767486	-3.5725e+07	990074982651309	990105136950379
ts9 vs k-	ENSG00000156875	442705317756811	-8.1534e+06	841578300993715	990105136950379
ts9 vs k-	ENSG00000157240	130201082991032	-1.99919e+06	990075725117584	990105136950379
ts9 vs k-	ENSG00000160613	195301624486547	1.67879e+07	749206786335878	990105136950379
ts9 vs k-	ENSG00000161544	110000914969382	-1.2363e+07	827779222438849	990105136950379
ts9 vs k-	ENSG00000162496	155025169185624	-1.38125e+06	990073057692937	990105136950379
ts9 vs k-	ENSG00000162885	281152845469735	1.10348e+07	839878325221898	990105136950379
ts9 vs k-	ENSG00000162889	155025169185624	-1.38125e+06	990073057692937	990105136950379
ts9 vs k-	ENSG00000162909	287190279322994	-1.94275e+06	990073099696234	990105136950379
ts9 vs k-	ENSG00000163017	36232140480286	-1.40536e+07	671991273441019	990105136950379
ts9 vs k-	ENSG00000163374	195301624486547	1.67879e+07	749206786335878	990105136950379
ts9 vs k-	ENSG00000163618	155025169185624	-1.38125e+06	990073057692937	990105136950379
ts9 vs k-	ENSG00000163660	843458536409206	1.30233e+07	692177426275858	990105136950379
ts9 vs k-	ENSG00000163728	390489886199815	-1.65692e+06	990073165490716	990105136950379
ts9 vs k-	ENSG00000164032	334220834705243	-1.57025e+06	990073249117754	990105136950379
ts9 vs k-	ENSG00000164638	480578024475435	-1.79808e+06	990080506549159	990105136950379
ts9 vs k-	ENSG00000164733	309893722429768	-1.5731e+07	480685473005281	990105136950379
ts9 vs k-	ENSG00000164924	281152845469735	1.10348e+07	839878325221898	990105136950379
ts9 vs k-	ENSG00000165168	256204526495368	-4.2149e+07	131938361012525	990105136950379
ts9 vs k-	ENSG00000165495	334220834705243	-1.5711e+06	990073249117754	990105136950379
ts9 vs k-	ENSG00000167460	110000914969382	-1.2363e+07	827779222438849	990105136950379
ts9 vs k-	ENSG00000169246	155025169185624	-1.38125e+06	990073057692937	990105136950379
ts9 vs k-	ENSG00000169814	442705317756811	-8.1534e+06	841578300993715	990105136950379
ts9 vs k-	ENSG00000170477	349094478340994	-2.06554e+06	498344573662418	990105136950379
ts9 vs k-	ENSG00000171401	777484494790814	8.02719e+06	841419410992918	990105136950379
ts9 vs k-	ENSG00000171475	281152845469735	1.10348e+07	839878325221898	990105136950379
ts9 vs k-	ENSG00000171862	195301624486547	1.67879e+07	749206786335878	990105136950379
ts9 vs k-	ENSG00000172009	651005414955159	-3.72893e+06	990073165490716	990105136950379
ts9 vs k-	ENSG00000172331	201532719941311	-1.5466e+06	990078319788492	990105136950379
ts9 vs k-	ENSG00000172469	628385440700267	-1.31504e+07	827779222438849	990105136950379
ts9 vs k-	ENSG00000172508	281152845469735	1.10348e+07	839878325221898	990105136950379
ts9 vs k-	ENSG00000172992	155025169185624	-1.38125e+06	990073057692937	990105136950379
ts9 vs k-	ENSG00000173068	334220834705243	-1.57025e+06	990073249117754	990105136950379
ts9 vs k-	ENSG00000173391	10287691352592	6.90238e+07	429291844639481	990105136950379
ts9 vs k-	ENSG00000173442	195301624486547	1.67879e+07	749206786335878	990105136950379
ts9 vs k-	ENSG00000178104	334220834705243	-1.57025e+06	990073249117754	990105136950379
ts9 vs k-	ENSG00000178409	254230824657567	-2.02293e+06	990078871926465	990105136950379
ts9 vs k-	ENSG00000178977	492956563852757	6.09277e+06	91520588332054	990105136950379
ts9 vs k-	ENSG00000179111	155025169185624	-1.38125e+06	990073057692937	990105136950379
ts9 vs k-	ENSG00000179813	668441669410487	-1.49075e+06	990075420626195	990105136950379
ts9 vs k-	ENSG00000179918	390489886199815	-1.65692e+06	990073165490716	990105136950379
ts9 vs k-	ENSG00000181222	195301624486547	1.67879e+07	749206786335878	990105136950379
ts9 vs k-	ENSG00000181333	100266250411573	2.16495e+06	990076471273315	990105136950379
ts9 vs k-	ENSG00000182899	624674820639648	6.23068e+06	755886039395603	990105136950379
ts9 vs k-	ENSG00000183668	624674820639648	6.23068e+06	755886039395603	990105136950379
ts9 vs k-	ENSG00000184009	221352658878405	-4.10852e+07	553879943316916	990105136950379
ts9 vs k-	ENSG00000184083	187192357946017	-3.55014e+06	990077960210674	990105136950379
ts9 vs k-	ENSG00000185122	390489886199815	-1.65692e+06	990073165490716	990105136950379
ts9 vs k-	ENSG00000186081	220001829938763	2.7749e+06	571388107592188	990105136950379
ts9 vs k-	ENSG00000187747	334220834705243	-1.57025e+06	990073249117754	990105136950379
ts9 vs k-	ENSG00000187905	465075507556872	-2.7461e+06	990074702367446	990105136950379
ts9 vs k-	ENSG00000188312	628385440700267	-1.31504e+07	827779222438849	990105136950379
ts9 vs k-	ENSG00000188460	442705317756811	-8.1534e+06	841578300993714	990105136950379
ts9 vs k-	ENSG00000188677	564957388127927	-2.15902e+06	990080900788004	990105136950379
ts9 vs k-	ENSG00000188687	390603248973095	1.1286e+07	443662062417755	990105136950379
ts9 vs k-	ENSG00000196235	195301624486547	1.67879e+07	749206786335878	990105136950379
ts9 vs k-	ENSG00000196950	195301624486547	1.67879e+07	749206786335878	990105136950379
ts9 vs k-	ENSG00000197106	78097977239963	-2.0992e+06	99007467452768	990105136950379
ts9 vs k-	ENSG00000197616	265623190654086	-1.55101e+07	513613526564816	990105136950379
ts9 vs k-	ENSG00000198727	628385440700267	-1.31504e+07	827779222438849	990105136950379
ts9 vs k-	ENSG00000198788	334220834705243	-1.57025e+06	990073249117754	990105136950379
ts9 vs k-	ENSG00000198840	282478694063964	-1.39225e+06	990073249117682	990105136950379
ts9 vs k-	ENSG00000198886	393750454975024	2.8419e+07	735186127896443	990105136950379
ts9 vs k-	ENSG00000198910	651005414955159	-3.72893e+06	990073165490716	990105136950379
ts9 vs k-	ENSG00000199053	168691707281841	1.82292e+07	574100742705893	990105136950379
ts9 vs k-	ENSG00000199200	251780015224117	-1.85618e+06	779682536557146	990105136950379
ts9 vs k-	ENSG00000199248	440003659877527	-3.59526e+07	417091211248982	990105136950379
ts9 vs k-	ENSG00000199352	715593466662981	-1.57945e+07	476575757778837	990105136950379
ts9 vs k-	ENSG00000199357	310050338371248	-1.44697e+06	990074011062839	990105136950379
ts9 vs k-	ENSG00000199410	562305690939471	6.18625e+07	759946175298855	990105136950379
ts9 vs k-	ENSG00000199472	885410635513621	-1.94745e+07	738387626679781	990105136950379
ts9 vs k-	ENSG00000199476	182739575007653	-2.93621e+07	432776075976955	990105136950379
ts9 vs k-	ENSG00000199514	843458536409206	1.30233e+07	692177426275858	990105136950379
ts9 vs k-	ENSG00000199515	189043118067797	2.01915e+07	601697679641934	990105136950379
ts9 vs k-	ENSG00000199568	142082914483292	-3.11515e+06	990073029773014	990105136950379
ts9 vs k-	ENSG00000199591	501707106244149	-1.45803e+06	990074639710428	990105136950379
ts9 vs k-	ENSG00000199605	928991854065157	8.33692e+06	841409647770652	990105136950379
ts9 vs k-	ENSG00000199753	125086911714477	1.81229e+07	302470689702765	990105136950379
ts9 vs k-	ENSG00000199953	564957388127927	-2.03275e+06	99007503522086	990105136950379
ts9 vs k-	ENSG00000199961	110000914969382	-1.2363e+07	827779222438849	990105136950379
ts9 vs k-	ENSG00000200064	310050338371248	-1.44697e+06	990074011062839	990105136950379
ts9 vs k-	ENSG00000200090	355479432151085	3.49696e+07	201551277770785	990105136950379
ts9 vs k-	ENSG00000200156	601219857188221	-3.18345e+06	990075218663807	990105136950379
ts9 vs k-	ENSG00000200171	465075507556872	-2.7461e+06	990074702367446	990105136950379
ts9 vs k-	ENSG00000200211	269964669031165	2.12058e+07	727803214384693	990105136950379
ts9 vs k-	ENSG00000200291	78097977239963	-2.0992e+06	99007467452768	990105136950379
ts9 vs k-	ENSG00000200296	253037560922762	1.84364e+07	506438450004432	990105136950379
ts9 vs k-	ENSG00000200494	442705317756811	-8.1534e+06	841578300993715	990105136950379
ts9 vs k-	ENSG00000200526	440267687073411	-2.13575e+06	990074793302374	990105136950379
ts9 vs k-	ENSG00000200537	335980335451696	-1.75264e+07	941594309767558	990105136950379
ts9 vs k-	ENSG00000200650	555401782912712	-1.76626e+06	316208577789486	990105136950379
ts9 vs k-	ENSG00000200815	310050338371248	-1.44697e+06	990074011062839	990105136950379
ts9 vs k-	ENSG00000200985	282478694063964	-1.39225e+06	990073249117682	990105136950379
ts9 vs k-	ENSG00000201059	486975849532492	-165117	39073955900301	990105136950379
ts9 vs k-	ENSG00000201065	930151015113744	-2.5162e+06	990076391426574	990105136950379
ts9 vs k-	ENSG00000201071	155025169185624	-1.38125e+06	990073057692937	990105136950379
ts9 vs k-	ENSG00000201098	26053466273965	3.41781e+07	629487895435276	990105136950379
ts9 vs k-	ENSG00000201218	281152845469735	1.10348e+07	839878325221898	990105136950379
ts9 vs k-	ENSG00000201321	715593466662981	-1.57945e+07	476575757778837	990105136950379
ts9 vs k-	ENSG00000201339	155025169185624	-1.38125e+06	990073057692937	990105136950379
ts9 vs k-	ENSG00000201343	281152845469735	1.10348e+07	839878325221898	990105136950379
ts9 vs k-	ENSG00000201405	125322578836965	3.953e+07	675584677444121	990105136950379
ts9 vs k-	ENSG00000201470	124952027024999	1.05958e+07	309841895166128	990105136950379
ts9 vs k-	ENSG00000201517	18851563221008	326768	595667148630491	990105136950379
ts9 vs k-	ENSG00000201533	284852531585184	-1.17359e+07	663228461975528	990105136950379
ts9 vs k-	ENSG00000201569	195301624486547	1.67879e+07	749206786335878	990105136950379
ts9 vs k-	ENSG00000201778	175333011478059	4.54248e+07	205632439045264	990105136950379
ts9 vs k-	ENSG00000201818	409789343678725	1.34317e+07	865649113944912	990105136950379
ts9 vs k-	ENSG00000201822	124898581159345	1.52132e+07	665292888171695	990105136950379
ts9 vs k-	ENSG00000201823	390489886199815	-1.65692e+06	990073165490716	990105136950379
ts9 vs k-	ENSG00000201839	195301624486547	1.67879e+07	749206786335878	990105136950379
ts9 vs k-	ENSG00000201861	282478694063964	-1.39225e+06	990073249117682	990105136950379
ts9 vs k-	ENSG00000201899	287190279322994	-1.94275e+06	990073099696234	990105136950379
ts9 vs k-	ENSG00000201938	154610793184851	5.32532e+07	27730731034636	990105136950379
ts9 vs k-	ENSG00000202008	844784385003434	1.06177e+07	759947923608205	990105136950379
ts9 vs k-	ENSG00000202027	281152845469735	1.10348e+07	839878325221898	990105136950379
ts9 vs k-	ENSG00000202306	281152845469735	1.10348e+07	839878325221898	990105136950379
ts9 vs k-	ENSG00000202314	754387041694967	1.12674e+07	766414779240779	990105136950379
ts9 vs k-	ENSG00000202354	106418862344447	-1.51288e+06	538269175242518	990105136950379
ts9 vs k-	ENSG00000202400	110000914969382	-1.2363e+07	827779222438849	990105136950379
ts9 vs k-	ENSG00000202441	345966184943072	4.32989e+07	695551579441029	990105136950379
ts9 vs k-	ENSG00000202503	195301624486547	1.67879e+07	749206786335878	990105136950379
ts9 vs k-	ENSG00000202538	281152845469735	1.10348e+07	839878325221898	990105136950379
ts9 vs k-	ENSG00000203875	390603248973095	1.1286e+07	443662062417755	990105136950379
ts9 vs k-	ENSG00000204138	281152845469735	1.10348e+07	839878325221898	990105136950379
ts9 vs k-	ENSG00000204256	442705317756811	-8.1534e+06	841578300993714	990105136950379
ts9 vs k-	ENSG00000204262	624674820639648	6.23068e+06	755886039395603	990105136950379
ts9 vs k-	ENSG00000204628	112461138187894	1.59425e+07	643165189207664	990105136950379
ts9 vs k-	ENSG00000204642	125677088140053	-239356	679356622286825	990105136950379
ts9 vs k-	ENSG00000204946	287190279322994	-1.94275e+06	990073099696234	990105136950379
ts9 vs k-	ENSG00000205420	432332797767486	-3.5725e+07	990074982651309	990105136950379
ts9 vs k-	ENSG00000205436	564957388127927	-2.03275e+06	99007503522086	990105136950379
ts9 vs k-	ENSG00000205542	155025169185624	-1.38125e+06	990073057692937	990105136950379
ts9 vs k-	ENSG00000206585	755605504194273	1.44825e+07	518328157510698	990105136950379
ts9 vs k-	ENSG00000206652	351205546870259	-1.32069e+07	722765537181697	990105136950379
ts9 vs k-	ENSG00000206680	143198518735479	-2.18093e+06	990076035741507	990105136950379
ts9 vs k-	ENSG00000206702	49382777049653	3.25921e+07	627521922731417	990105136950379
ts9 vs k-	ENSG00000206833	112991477625585	-1.7668e+06	990076807214455	990105136950379
ts9 vs k-	ENSG00000206925	668441669410487	-1.49075e+06	990075420626195	990105136950379
ts9 vs k-	ENSG00000206941	16661510338152	7.6499e+06	761032176287495	990105136950379
ts9 vs k-	ENSG00000206989	174700269266435	-235206	949078901101051	990105136950379
ts9 vs k-	ENSG00000207241	289592477851547	-1.08764e+06	771977551083081	990105136950379
ts9 vs k-	ENSG00000207292	102884327087096	-1.53931e+07	501210937459541	990105136950379
ts9 vs k-	ENSG00000207322	442705317756811	-8.1534e+06	841578300993715	990105136950379
ts9 vs k-	ENSG00000207340	141665701682179	-1.74163e+07	221843996839615	990105136950379
ts9 vs k-	ENSG00000207349	15442263394332	9.24329e+06	814420514463947	990105136950379
ts9 vs k-	ENSG00000207421	390489886199815	-1.65692e+06	990073165490716	990105136950379
ts9 vs k-	ENSG00000209042	938195694278153	-163732	990074865253494	990105136950379
ts9 vs k-	ENSG00000209482	710620449712279	-1.16758e+07	805340337256407	990105136950379
ts9 vs k-	ENSG00000210082	215441608400425	707724	905898999338841	990105136950379
ts9 vs k-	ENSG00000210107	281152845469735	1.10348e+07	839878325221898	990105136950379
ts9 vs k-	ENSG00000210176	859145813199633	-1.41843e+07	568411382405764	990105136950379
ts9 vs k-	ENSG00000210194	261175515350642	1.28567e+07	656565899364568	990105136950379
ts9 vs k-	ENSG00000211459	113031787582944	-4.7441e+06	990105136950379	990105136950379
ts9 vs k-	ENSG00000212163	624674820639648	6.23068e+06	755886039395603	990105136950379
ts9 vs k-	ENSG00000212232	110000914969382	-1.2363e+07	827779222438849	990105136950379
ts9 vs k-	ENSG00000212447	628385440700267	-1.31504e+07	827779222438849	990105136950379
ts9 vs k-	ENSG00000212452	470336258587731	916025	809253488983326	990105136950379
ts9 vs k-	ENSG00000212534	624674820639648	6.23068e+06	755886039395603	990105136950379
ts9 vs k-	ENSG00000213782	628385440700267	-1.31504e+07	827779222438849	990105136950379
ts9 vs k-	ENSG00000213857	39843478598113	-1.63453e+07	429401369221628	990105136950379
ts9 vs k-	ENSG00000214872	100889200435111	1.32552e+07	752831833420323	990105136950379
ts9 vs k-	ENSG00000221500	232551242630234	2.0317e+07	744325474514684	990105136950379
ts9 vs k-	ENSG00000221539	125677088140053	-2.39356e+06	679356622286825	990105136950379
ts9 vs k-	ENSG00000221562	196806991828815	2.09629e+07	54813499350824	990105136950379
ts9 vs k-	ENSG00000221740	365452301792609	1.15179e+07	766414730147202	990105136950379
ts9 vs k-	ENSG00000222076	281152845469735	1.10348e+07	839878325221898	990105136950379
ts9 vs k-	ENSG00000222129	182696870313134	2.25304e+07	303247910508545	990105136950379
ts9 vs k-	ENSG00000222293	562305690939471	6.18625e+07	759946175298855	990105136950379
ts9 vs k-	ENSG00000222328	234559656955475	-2.6323e+07	485641122843304	990105136950379
ts9 vs k-	ENSG00000222365	110000914969382	-1.2363e+07	827779222438849	990105136950379
ts9 vs k-	ENSG00000222414	213934819566052	-4.08524e+07	133313969092834	990105136950379
ts9 vs k-	ENSG00000222440	472531694102197	1.81137e+07	413694255552491	990105136950379
ts9 vs k-	ENSG00000222465	562305690939471	6.18625e+07	759946175298855	990105136950379
ts9 vs k-	ENSG00000222612	787227967315259	2.05466e+07	29984126812541	990105136950379
ts9 vs k-	ENSG00000222626	265623190654086	-1.55101e+07	513613526564816	990105136950379
ts9 vs k-	ENSG00000222640	566719491088408	-1.35664e+07	665707077687697	990105136950379
ts9 vs k-	ENSG00000222644	221352658878405	-4.10852e+07	553879943316916	990105136950379
ts9 vs k-	ENSG00000222788	419079810702033	-1.37396e+07	555229074940597	990105136950379
ts9 vs k-	ENSG00000222810	489667614103844	1.46828e+07	609435642543208	990105136950379
ts9 vs k-	ENSG00000222923	562305690939471	6.18625e+07	759946175298855	990105136950379
ts9 vs k-	ENSG00000222974	762573426315947	-9.91605e+06	665141518609541	990105136950379
ts9 vs k-	ENSG00000223078	564957388127927	-2.03275e+06	99007503522086	990105136950379
ts9 vs k-	ENSG00000223107	282478694063964	-1.39225e+06	990073249117682	990105136950379
ts9 vs k-	ENSG00000223125	282478694063964	-1.39225e+06	990073249117682	990105136950379
ts9 vs k-	ENSG00000223156	156194048195066	-9.56532e+06	831833331763455	990105136950379
ts9 vs k-	ENSG00000223247	196806991828815	2.09629e+07	54813499350824	990105136950379
ts9 vs k-	ENSG00000223467	177082127102724	-1.4681e+07	604889172635991	990105136950379
ts9 vs k-	ENSG00000225616	155025169185624	-1.38125e+06	990073057692937	990105136950379
ts9 vs k-	ENSG00000225840	114950530112121	-7.90944e+07	106858142652118	990105136950379
ts9 vs k-	ENSG00000226471	60316655109829	1.53249e+06	555049597953862	990105136950379
ts9 vs k-	ENSG00000227404	195301624486547	1.67879e+07	749206786335878	990105136950379
ts9 vs k-	ENSG00000228888	508461649315135	1.31397e+06	990080633228626	990105136950379
ts9 vs k-	ENSG00000230530	237466482691666	2.16057e+07	47848711672118	990105136950379
ts9 vs k-	ENSG00000231340	752599040186578	-1.69745e+07	314289218558591	990105136950379
ts9 vs k-	ENSG00000232040	388093349058785	1.50489e+06	7276393899881	990105136950379
ts9 vs k-	ENSG00000232723	282478694063964	-1.39225e+06	990073249117682	990105136950379
ts9 vs k-	ENSG00000233125	885410635513621	-1.94745e+07	738387626679781	990105136950379
ts9 vs k-	ENSG00000233421	572268506007141	-1.67331e+06	362302772536413	990105136950379
ts9 vs k-	ENSG00000233476	195301624486547	1.67879e+07	749206786335878	990105136950379
ts9 vs k-	ENSG00000234042	423718041095945	-1.86091e+06	990080170141741	990105136950379
ts9 vs k-	ENSG00000234518	177082127102724	-1.4681e+07	604889172635991	990105136950379
ts9 vs k-	ENSG00000234741	32341890696575	-1.90925e+06	56749210761866	990105136950379
ts9 vs k-	ENSG00000235408	125677088140053	-2.39356e+06	679356622286825	990105136950379
ts9 vs k-	ENSG00000235531	281152845469735	1.10348e+07	839878325221898	990105136950379
ts9 vs k-	ENSG00000236064	310050338371248	-1.44697e+06	990074011062839	990105136950379
ts9 vs k-	ENSG00000236154	253666154859183	1.14403e+07	885919484674069	990105136950379
ts9 vs k-	ENSG00000237211	220001829938763	2.7749e+06	571388107592188	990105136950379
ts9 vs k-	ENSG00000238300	110000914969382	-1.2363e+07	827779222438849	990105136950379
ts9 vs k-	ENSG00000238423	110000914969382	-1.2363e+07	827779222438849	990105136950379
ts9 vs k-	ENSG00000238622	282478694063964	-1.39225e+06	990073249117682	990105136950379
ts9 vs k-	ENSG00000238942	250438304473306	3.28818e+07	857158284286284	990105136950379
ts9 vs k-	ENSG00000238965	130163460385085	-1.8772e+07	573410371334614	990105136950379
ts9 vs k-	ENSG00000239899	13150706371277	-1.94268e+07	636987361887635	990105136950379
ts9 vs k-	ENSG00000241529	281152845469735	1.10348e+07	839878325221898	990105136950379
ts9 vs k-	ENSG00000241570	354164254205449	-1.47188e+07	453052626983844	990105136950379
ts9 vs k-	ENSG00000241743	282478694063964	-1.39225e+06	990073249117682	990105136950379
ts9 vs k-	ENSG00000241838	354164254205449	-1.47188e+07	453052626983844	990105136950379
ts9 vs k-	ENSG00000242816	136711137140583	2.60827e+07	225022179626924	990105136950379
ts9 vs k-	ENSG00000244227	155025169185624	-1.38125e+06	990073057692937	990105136950379
ts9 vs k-	ENSG00000245532	103463015444504	1.30482e+07	669852669149173	990105136950379
ts9 vs k-	ENSG00000248415	177082127102724	-1.4681e+07	604889172635991	990105136950379
ts9 vs k-	ENSG00000248473	818733219166357	2.13656e+07	412903979476034	990105136950379
ts9 vs k-	ENSG00000248699	734444604566305	-1.55291e+06	990081566926349	990105136950379
ts9 vs k-	ENSG00000249348	564957388127927	-203275	99007503522086	990105136950379
ts9 vs k-	ENSG00000249494	110000914969382	-1.2363e+07	827779222438849	990105136950379
ts9 vs k-	ENSG00000250746	155025169185624	-1.38125e+06	990073057692937	990105136950379
ts9 vs k-	ENSG00000251562	208669182005782	-881462	929748324494084	990105136950379
ts9 vs k-	ENSG00000251705	12493496412793	1.14419e+07	633962777600061	990105136950379
ts9 vs k-	ENSG00000252139	390489886199815	-1.65692e+06	990073165490716	990105136950379
ts9 vs k-	ENSG00000252145	131815286308723	-1.66718e+07	370460259692	990105136950379
ts9 vs k-	ENSG00000252247	337383414563682	9.60247e+06	451681037277437	990105136950379
ts9 vs k-	ENSG00000252316	343585542839008	2.05363e+07	860472260742264	990105136950379
ts9 vs k-	ENSG00000252373	885410635513621	-1.94745e+07	738387626679781	990105136950379
ts9 vs k-	ENSG00000252468	334220834705243	-1.57025e+06	990073249117754	990105136950379
ts9 vs k-	ENSG00000252487	823962291221867	-5.2988e+06	929905904149254	990105136950379
ts9 vs k-	ENSG00000252759	187236462293488	6.32604e+07	277344693750771	990105136950379
ts9 vs k-	ENSG00000252822	77512584592812	-579752	990075940404475	990105136950379
ts9 vs k-	ENSG00000252847	136921970112895	1.40852e+07	644990837358586	990105136950379
ts9 vs k-	ENSG00000252863	36077114407866	-1.60252e+07	666896836237434	990105136950379
ts9 vs k-	ENSG00000253190	442705317756811	-8.1534e+06	841578300993715	990105136950379
ts9 vs k-	ENSG00000253916	117146965859945	1.53532e+06	99007557776136	990105136950379
ts9 vs k-	ENSG00000254332	442705317756811	-8.1534e+06	841578300993714	990105136950379
ts9 vs k-	ENSG00000254858	281152845469735	1.10348e+07	839878325221898	990105136950379
ts9 vs k-	ENSG00000255008	1220363546201	-3.85557e+07	374634434562799	990105136950379
ts9 vs k-	ENSG00000255145	221352658878405	-4.10852e+07	553879943316916	990105136950379
ts9 vs k-	ENSG00000255411	935162533035122	6.77443e+06	990087915029065	990105136950379
ts9 vs k-	ENSG00000255717	110000914969382	-1.2363e+07	827779222438849	990105136950379
ts9 vs k-	ENSG00000256637	562305690939471	6.18625e+07	759946175298855	990105136950379
ts9 vs k-	ENSG00000258537	620100676742496	-1.59178e+06	990075390918247	990105136950379
ts9 vs k-	ENSG00000259489	442705317756811	-8.1534e+06	841578300993714	990105136950379
ts9 vs k-	ENSG00000259673	132811595327043	-1.37147e+06	66333661720589	990105136950379
ts9 vs k-	ENSG00000260035	368008799985883	7.64387e+06	327607647510122	990105136950379
ts9 vs k-	ENSG00000260792	279045304534123	-149620	990079136936595	990105136950379
ts9 vs k-	ENSG00000261634	155025169185624	-1.38125e+06	990073057692937	990105136950379
ts9 vs k-	ENSG00000263740	78097977239963	-2.0992e+06	99007467452768	990105136950379
ts9 vs k-	ENSG00000264424	486975849532492	-165117	39073955900301	990105136950379
ts9 vs k-	ENSG00000264549	402075439245358	8.17919e+06	708661052122499	990105136950379
ts9 vs k-	ENSG00000264940	443750688286624	9.01539e+06	846457355210497	990105136950379
ts9 vs k-	ENSG00000265236	638296246007299	1.22171e+07	73986234503965	990105136950379
ts9 vs k-	ENSG00000265961	656023265288947	1.03344e+07	783517945924475	990105136950379
ts9 vs k-	ENSG00000266356	651005414955159	-3.72893e+06	990073165490716	990105136950379
ts9 vs k-	ENSG00000270103	308935062464356	-246854	986607976343574	990105136950379
ts9 vs k-	ENSG00000270722	466236049462663	8.79617e+06	851851095351665	990105136950379
ts9 vs k-	ENSG00000271798	310050338371248	-1.44697e+06	990074011062839	990105136950379
ts9 vs k-	ENSG00000272296	628385440700267	-1.31504e+07	827779222438849	990105136950379
ts9 vs k-	ENSG00000272344	773797105683462	-1.1312e+07	830585064861997	990105136950379
ts9 vs k-	ENSG00000273885	338974432876756	-1.80698e+06	990079603199214	990105136950379
ts9 vs k-	ENSG00000274012	627086351289059	-1.22174e+07	798350011971723	990105136950379
ts9 vs k-	ENSG00000274452	128310538006305	1.34474e+07	802732044028728	990105136950379
ts9 vs k-	ENSG00000275043	220001829938763	2.7749e+06	571388107592188	990105136950379
ts9 vs k-	ENSG00000275143	131804019290575	-1.28824e+07	820061929366726	990105136950379
ts9 vs k-	ENSG00000275558	316296707406736	1.37833e+07	786577334169532	990105136950379
ts9 vs k-	ENSG00000275996	195301624486547	1.67879e+07	749206786335878	990105136950379
ts9 vs k-	ENSG00000276027	141937484491157	-283203	822525002319779	990105136950379
ts9 vs k-	ENSG00000276168	695957336289302	-2.75086e+06	653082871362877	990105136950379
ts9 vs k-	ENSG00000276213	442705317756811	-1.64042e+07	408840414199139	990105136950379
ts9 vs k-	ENSG00000276610	281152845469735	1.10348e+07	839878325221898	990105136950379
ts9 vs k-	ENSG00000276903	442705317756811	-1.64042e+07	408840414199139	990105136950379
ts9 vs k-	ENSG00000277027	301631464571493	1.43653e+07	647734619317636	990105136950379
ts9 vs k-	ENSG00000277846	624674820639648	6.23068e+06	755886039395603	990105136950379
ts9 vs k-	ENSG00000277918	351205546870259	-1.32069e+07	722765537181697	990105136950379
ts9 vs k-	ENSG00000278099	562305690939471	6.18625e+07	759946175298855	990105136950379
ts9 vs k-	ENSG00000278144	628385440700267	-1.31504e+07	827779222438849	990105136950379
ts9 vs k-	ENSG00000278233	637737196837341	7.43178e+06	906295962251446	990105136950379
ts9 vs k-	ENSG00000279123	416629251674137	-6.61062e+07	446334757946176	990105136950379
ts9 vs k-	ENSG00000280351	628385440700267	-1.31504e+07	827779222438849	990105136950379
ts9 vs k-	ENSG00000280466	773797105683462	-1.1312e+07	830585064861997	990105136950379
ts9 vs k-	ENSG00000280650	847436082191891	-813410	990076072863314	990105136950379
ts9 vs k-	ENSG00000280800	20036054025781	-8.71578e+07	171782581927515	990105136950379
ts9 vs k-	ENSG00000281000	110000914969382	-1.2363e+07	827779222438849	990105136950379
ts9 vs k-	ENSG00000281383	628603520362514	-2.9565e+07	129679787542999	990105136950379
ts9 vs k-	ENSG00000282885	12493496412793	1.14419e+07	633962777600061	990105136950379
ts9 vs k-	ENSG00000283545	195244943099908	-174752	990076865044204	990105136950379
ts9 vs k-	ENSG00000283907	745914289554968	-4.99211e+06	918809911627818	990105136950379
ts9 vs k-	ENSG00000285565	12493496412793	1.14419e+07	633962777600061	990105136950379
ts9 vs k-	ENSG00000286171	173226455256184	4.74003e+07	395313272715646	990105136950379
ts9 vs k-	ENSG00000286293	220001829938763	2.7749e+06	571388107592188	990105136950379
ts9 vs k-	ENSG00000287316	282478694063964	-1.39225e+06	990073249117682	990105136950379
ts9 vs k-	ENSG00000288079	190043110644806	2.81687e+07	163612755079166	990105136950379
ts9 vs k-	ENSG00000288082	287190279322994	-1.94275e+06	990073099696234	990105136950379
ts9 vs k-	ENSG00000289474	266373852642833	-3.70534e+06	945286187647759	990105136950379
ts9 vs k-	ENSG00000289565	282478694063964	-1.39225e+06	990073249117682	990105136950379
ts9 vs k-	ENSG00000290976	177082127102724	-1.4681e+07	604889172635991	990105136950379
CL4 vs k-	ENSG00000006757	110000914969382	-1.55917e+06	573983809877798	959408969427766
CL4 vs k-	ENSG00000006788	309893722429768	-1.72746e+07	290159311163927	959408969427766
CL4 vs k-	ENSG00000010310	282478694063964	6.61297e+06	922416288096956	959408969427766
CL4 vs k-	ENSG00000019582	334220834705243	1.81366e+07	922416295527034	959408969427766
CL4 vs k-	ENSG00000026559	390489886199815	-2.75217e+06	740096635707847	959408969427766
CL4 vs k-	ENSG00000029725	651005414955159	2.28515e+07	740096635707847	959408969427766
CL4 vs k-	ENSG00000030066	195301624486547	-2.67199e+06	740096041202053	959408969427766
CL4 vs k-	ENSG00000034510	110000914969382	-1.55917e+07	573983809877798	959408969427766
CL4 vs k-	ENSG00000035141	220001829938763	-1.97999e+07	359466364635221	959408969427766
CL4 vs k-	ENSG00000054282	110000914969382	-1.55917e+06	573983809877798	959408969427766
CL4 vs k-	ENSG00000064205	442705317756811	-2.11128e+07	586224903526065	959408969427766
CL4 vs k-	ENSG00000065357	155025169185624	7.26866e+06	902865270864942	959408969427766
CL4 vs k-	ENSG00000066084	403065439882623	1.93383e+07	418698658830351	959408969427766
CL4 vs k-	ENSG00000067225	796976990368691	-1.08678e+07	68163473682137	959408969427766
CL4 vs k-	ENSG00000067836	442705317756811	-2.11128e+07	586224903526065	959408969427766
CL4 vs k-	ENSG00000072110	442705317756811	-2.11128e+07	586224903526064	959408969427766
CL4 vs k-	ENSG00000073282	117146965859945	-1.68909e+06	740094352400498	959408969427766
CL4 vs k-	ENSG00000075239	330002744908145	-1.72725e+07	28789368838937	959408969427766
CL4 vs k-	ENSG00000075624	861325957826298	2.37293e+07	91427169155658	959408969427766
CL4 vs k-	ENSG00000075856	263542787615561	2.16387e+07	506248153662195	959408969427766
CL4 vs k-	ENSG00000078674	562207338575683	-2.34265e+06	740091816077332	959408969427766
CL4 vs k-	ENSG00000079432	401065001646292	1.92001e+07	421834802117608	959408969427766
CL4 vs k-	ENSG00000080608	442705317756811	-2.11128e+07	586224903526065	959408969427766
CL4 vs k-	ENSG00000080709	224922276375788	-2.51925e+06	7400937997935	959408969427766
CL4 vs k-	ENSG00000080824	624674820639648	-5.32877e+06	740096104225853	959408969427766
CL4 vs k-	ENSG00000082684	624674820639648	-5.32877e+06	740096104225853	959408969427766
CL4 vs k-	ENSG00000086159	651005414955159	2.28515e+07	740096635707847	959408969427766
CL4 vs k-	ENSG00000087365	287190279322994	-1.38161e+07	74009669798489	959408969427766
CL4 vs k-	ENSG00000091664	649700996347116	1.98571e+07	332467824464448	959408969427766
CL4 vs k-	ENSG00000096968	195301624486547	-2.67199e+06	740096041202053	959408969427766
CL4 vs k-	ENSG00000099139	19471437810907	4.86752e+06	597211259865122	959408969427766
CL4 vs k-	ENSG00000100364	155025169185624	7.26866e+06	902865270864942	959408969427766
CL4 vs k-	ENSG00000100823	624674820639648	-5.32877e+06	740096104225853	959408969427766
CL4 vs k-	ENSG00000100852	155025169185624	7.26866e+06	902865270864942	959408969427766
CL4 vs k-	ENSG00000101470	885410635513622	-1.55564e+07	496356572815332	959408969427766
CL4 vs k-	ENSG00000101558	132811595327043	-1.63187e+07	433480176590597	959408969427766
CL4 vs k-	ENSG00000102189	282478694063964	6.61297e+06	922416288096956	959408969427766
CL4 vs k-	ENSG00000103254	110000914969382	-1.55917e+06	573983809877798	959408969427766
CL4 vs k-	ENSG00000103528	220001829938763	-1.97999e+07	359466364635221	959408969427766
CL4 vs k-	ENSG00000104723	465075507556872	1.21362e+07	92742867044684	959408969427766
CL4 vs k-	ENSG00000105401	651005414955159	2.28515e+07	740096635707847	959408969427766
CL4 vs k-	ENSG00000106789	155025169185624	7.26866e+06	902865270864942	959408969427766
CL4 vs k-	ENSG00000107581	574380558645989	-2.78683e+06	740095706597572	959408969427766
CL4 vs k-	ENSG00000107863	354164254205449	-1.75844e+07	269828475835398	959408969427766
CL4 vs k-	ENSG00000108654	39843478598113	-1.75001e+07	252718695121616	959408969427766
CL4 vs k-	ENSG00000108953	531246381308173	-1.7705e+07	214141413887899	959408969427766
CL4 vs k-	ENSG00000109061	421297366146245	-1.24675e+07	678363542813872	959408969427766
CL4 vs k-	ENSG00000109063	619787444859535	-1.77408e+07	195310318425258	959408969427766
CL4 vs k-	ENSG00000109107	715257587250586	4.80214e+06	740091243032954	959408969427766
CL4 vs k-	ENSG00000110321	442705317756811	-2.11128e+07	586224903526065	959408969427766
CL4 vs k-	ENSG00000110713	561988063545134	1.96318e+07	358171031675291	959408969427766
CL4 vs k-	ENSG00000113645	100266250411573	1.56035e+07	744583834842898	959408969427766
CL4 vs k-	ENSG00000113742	624674820639648	-5.32877e+06	740096104225853	959408969427766
CL4 vs k-	ENSG00000115255	281152845469735	-2.23275e+06	740096893080211	959408969427766
CL4 vs k-	ENSG00000118482	287190279322994	-1.38161e+07	74009669798489	959408969427766
CL4 vs k-	ENSG00000118496	156195954479926	312096	740093666558033	959408969427766
CL4 vs k-	ENSG00000118503	508461649315134	1.97135e+06	375925299420062	959408969427766
CL4 vs k-	ENSG00000118513	287190279322994	-1.38161e+07	74009669798489	959408969427766
CL4 vs k-	ENSG00000119335	628385440700267	-1.43622e+07	573983809877798	959408969427766
CL4 vs k-	ENSG00000119632	139522652267062	1.62696e+06	652466588086299	959408969427766
CL4 vs k-	ENSG00000119638	155025169185624	7.26866e+06	902865270864942	959408969427766
CL4 vs k-	ENSG00000119906	155025169185624	7.26866e+06	902865270864942	959408969427766
CL4 vs k-	ENSG00000121741	330002744908145	-1.72725e+07	28789368838937	959408969427766
CL4 vs k-	ENSG00000124253	139522652267062	1.62696e+07	652466588086299	959408969427766
CL4 vs k-	ENSG00000124942	628385440700267	-1.43622e+07	573983809877798	959408969427766
CL4 vs k-	ENSG00000126858	195301624486547	-2.67199e+06	740096041202053	959408969427766
CL4 vs k-	ENSG00000127603	287190279322994	-1.38161e+07	74009669798489	959408969427766
CL4 vs k-	ENSG00000127914	155025169185624	7.26866e+06	902865270864942	959408969427766
CL4 vs k-	ENSG00000127990	281152845469735	-2.23275e+06	740096893080211	959408969427766
CL4 vs k-	ENSG00000128245	752599040186578	-1.77245e+07	173362288314578	959408969427766
CL4 vs k-	ENSG00000128309	819188212785494	2.03194e+07	294510766953088	959408969427766
CL4 vs k-	ENSG00000129682	442705317756811	-2.11128e+07	586224903526065	959408969427766
CL4 vs k-	ENSG00000130066	282478694063964	6.61297e+06	922416288096956	959408969427766
CL4 vs k-	ENSG00000130741	282478694063963	6.61297e+06	922416288096956	959408969427766
CL4 vs k-	ENSG00000130779	628385440700267	-1.43622e+07	573983809877798	959408969427766
CL4 vs k-	ENSG00000131042	201610528133785	2.0801e+07	177843583081013	959408969427766
CL4 vs k-	ENSG00000132199	281152845469735	-2.23275e+06	740096893080211	959408969427766
CL4 vs k-	ENSG00000132334	281152845469735	-2.23275e+06	740096893080211	959408969427766
CL4 vs k-	ENSG00000133020	929681167289303	-1.77575e+07	151637723255293	959408969427766
CL4 vs k-	ENSG00000134153	281152845469735	-2.23275e+06	740096893080211	959408969427766
CL4 vs k-	ENSG00000135406	265623190654087	-1.70693e+07	314863865660073	959408969427766
CL4 vs k-	ENSG00000135446	10619471950874	1.93392e+07	740090302963558	959408969427766
CL4 vs k-	ENSG00000135597	287190279322994	-1.38161e+07	74009669798489	959408969427766
CL4 vs k-	ENSG00000136636	139522652267062	1.62696e+06	652466588086299	959408969427766
CL4 vs k-	ENSG00000136878	442705317756811	-2.11128e+07	586224903526065	959408969427766
CL4 vs k-	ENSG00000137776	177082127102724	-1.676e+07	386067792865226	959408969427766
CL4 vs k-	ENSG00000137955	12493496412793	-3.33174e+06	740094924447717	959408969427766
CL4 vs k-	ENSG00000139055	155025169185624	7.26866e+06	902865270864942	959408969427766
CL4 vs k-	ENSG00000140416	664057976635216	-1.77283e+07	187288667789247	959408969427766
CL4 vs k-	ENSG00000140941	390489886199815	-2.75217e+06	740096635707847	959408969427766
CL4 vs k-	ENSG00000141052	465075507556872	1.21362e+07	92742867044684	959408969427766
CL4 vs k-	ENSG00000142235	390489886199815	-2.75217e+06	740096635707847	959408969427766
CL4 vs k-	ENSG00000143226	217593032545742	1.63835e+07	694382516168094	959408969427766
CL4 vs k-	ENSG00000143536	155025169185624	7.26866e+06	902865270864942	959408969427766
CL4 vs k-	ENSG00000143546	195301624486547	-2.67199e+06	740096041202053	959408969427766
CL4 vs k-	ENSG00000143575	282478694063964	6.61297e+06	922416288096956	959408969427766
CL4 vs k-	ENSG00000143632	442705317756811	-2.11128e+07	586224903526064	959408969427766
CL4 vs k-	ENSG00000144063	442705317756811	-2.11128e+07	586224903526064	959408969427766
CL4 vs k-	ENSG00000145817	110000914969382	-1.55917e+06	573983809877798	959408969427766
CL4 vs k-	ENSG00000146648	624674820639648	-5.32877e+06	740096104225853	959408969427766
CL4 vs k-	ENSG00000147140	195301624486547	-2.67199e+06	740096041202053	959408969427766
CL4 vs k-	ENSG00000147789	442705317756811	-2.11128e+07	586224903526065	959408969427766
CL4 vs k-	ENSG00000148248	334220834705243	1.81366e+07	922416295527034	959408969427766
CL4 vs k-	ENSG00000148660	334220834705243	1.81366e+07	922416295527034	959408969427766
CL4 vs k-	ENSG00000149435	294547821452686	1.86755e+07	482464637103007	959408969427766
CL4 vs k-	ENSG00000149532	279045304534123	2.07363e+07	493952141844887	959408969427766
CL4 vs k-	ENSG00000150722	287190279322994	-1.38161e+07	74009669798489	959408969427766
CL4 vs k-	ENSG00000150753	155025169185624	7.26866e+06	902865270864942	959408969427766
CL4 vs k-	ENSG00000151612	195301624486547	-2.67199e+06	740096041202053	959408969427766
CL4 vs k-	ENSG00000151835	651005414955159	2.28515e+07	740096635707847	959408969427766
CL4 vs k-	ENSG00000152217	155025169185624	7.26866e+06	902865270864942	959408969427766
CL4 vs k-	ENSG00000153558	282478694063964	6.61297e+06	922416288096956	959408969427766
CL4 vs k-	ENSG00000153944	390489886199815	-2.75217e+06	740096635707847	959408969427766
CL4 vs k-	ENSG00000154162	885410635513622	-1.55564e+07	496356572815332	959408969427766
CL4 vs k-	ENSG00000154359	220001829938763	-1.97999e+07	359466364635221	959408969427766
CL4 vs k-	ENSG00000154518	168691707281841	-4.87274e+06	740094313647262	959408969427766
CL4 vs k-	ENSG00000155657	432332797767486	1.04651e+07	919575314628571	959408969427766
CL4 vs k-	ENSG00000156875	442705317756811	-2.11128e+07	586224903526064	959408969427766
CL4 vs k-	ENSG00000157240	130201082991032	-126792	740094212922202	959408969427766
CL4 vs k-	ENSG00000160613	195301624486547	-2.67199e+06	740096041202053	959408969427766
CL4 vs k-	ENSG00000161544	110000914969382	-1.55917e+06	573983809877798	959408969427766
CL4 vs k-	ENSG00000162496	155025169185624	7.26866e+06	902865270864942	959408969427766
CL4 vs k-	ENSG00000162885	281152845469735	-2.23275e+06	740096893080211	959408969427766
CL4 vs k-	ENSG00000162889	155025169185624	7.26866e+06	902865270864942	959408969427766
CL4 vs k-	ENSG00000162909	287190279322994	-1.38161e+07	74009669798489	959408969427766
CL4 vs k-	ENSG00000163017	36232140480286	-1.64502e+07	44002644851713	959408969427766
CL4 vs k-	ENSG00000163374	195301624486547	-2.67199e+06	740096041202053	959408969427766
CL4 vs k-	ENSG00000163618	155025169185624	7.26866e+06	902865270864942	959408969427766
CL4 vs k-	ENSG00000163660	843458536409206	-2.25664e+06	740095496408267	959408969427766
CL4 vs k-	ENSG00000163728	390489886199815	-2.75217e+06	740096635707847	959408969427766
CL4 vs k-	ENSG00000164032	334220834705243	1.81366e+07	922416295527034	959408969427766
CL4 vs k-	ENSG00000164638	480578024475435	1.90875e+07	385183918089786	959408969427766
CL4 vs k-	ENSG00000164733	309893722429768	-1.72746e+06	290159311163927	959408969427766
CL4 vs k-	ENSG00000164924	281152845469735	-2.23275e+06	740096893080211	959408969427766
CL4 vs k-	ENSG00000165168	256204526495368	-2.15714e+07	52604049844967	959408969427766
CL4 vs k-	ENSG00000165495	334220834705243	1.81366e+07	922416295527034	959408969427766
CL4 vs k-	ENSG00000167460	110000914969382	-1.55917e+06	573983809877798	959408969427766
CL4 vs k-	ENSG00000169246	155025169185624	7.26866e+06	902865270864942	959408969427766
CL4 vs k-	ENSG00000169814	442705317756811	-2.11128e+07	586224903526065	959408969427766
CL4 vs k-	ENSG00000170477	349094478340994	-8.41857e+06	796200473243071	959408969427766
CL4 vs k-	ENSG00000171401	777484494790814	73925.9	990539405887263	999098597936459
CL4 vs k-	ENSG00000171475	281152845469735	-2.23275e+06	740096893080211	959408969427766
CL4 vs k-	ENSG00000171862	195301624486547	-2.67199e+06	740096041202053	959408969427766
CL4 vs k-	ENSG00000172009	651005414955159	2.28515e+07	740096635707847	959408969427766
CL4 vs k-	ENSG00000172331	201532719941311	1.86458e+07	565938749885868	959408969427766
CL4 vs k-	ENSG00000172469	628385440700267	-1.43622e+07	573983809877798	959408969427766
CL4 vs k-	ENSG00000172508	281152845469735	-2.23275e+06	740096893080211	959408969427766
CL4 vs k-	ENSG00000172992	155025169185624	7.26866e+06	902865270864942	959408969427766
CL4 vs k-	ENSG00000173068	334220834705243	1.81366e+07	922416295527034	959408969427766
CL4 vs k-	ENSG00000173391	10287691352592	1.60277e+07	343773540215386	959408969427766
CL4 vs k-	ENSG00000173442	195301624486547	-2.67199e+06	740096041202053	959408969427766
CL4 vs k-	ENSG00000178104	334220834705243	1.81366e+07	922416295527034	959408969427766
CL4 vs k-	ENSG00000178409	254230824657567	1.80328e+07	516751765329631	959408969427766
CL4 vs k-	ENSG00000178977	492956563852757	4.58816e+07	361447324322534	959408969427766
CL4 vs k-	ENSG00000179111	155025169185624	7.26866e+06	902865270864942	959408969427766
CL4 vs k-	ENSG00000179813	668441669410487	1.3686e+07	852619440318212	959408969427766
CL4 vs k-	ENSG00000179918	390489886199815	-2.75217e+06	740096635707847	959408969427766
CL4 vs k-	ENSG00000181222	195301624486547	-2.67199e+06	740096041202053	959408969427766
CL4 vs k-	ENSG00000181333	100266250411573	1.56035e+07	744583834842898	959408969427766
CL4 vs k-	ENSG00000182899	624674820639648	-5.32877e+06	740096104225853	959408969427766
CL4 vs k-	ENSG00000183668	624674820639648	-5.32877e+06	740096104225853	959408969427766
CL4 vs k-	ENSG00000184009	221352658878405	-1.90147e+07	345780354938317	959408969427766
CL4 vs k-	ENSG00000184083	187192357946017	1.76366e+07	60087978624545	959408969427766
CL4 vs k-	ENSG00000185122	390489886199815	-2.75217e+06	740096635707847	959408969427766
CL4 vs k-	ENSG00000186081	220001829938763	-1.97999e+07	359466364635221	959408969427766
CL4 vs k-	ENSG00000187747	334220834705243	1.81366e+07	922416295527034	959408969427766
CL4 vs k-	ENSG00000187905	465075507556872	1.21362e+07	92742867044684	959408969427766
CL4 vs k-	ENSG00000188312	628385440700267	-1.43622e+07	573983809877798	959408969427766
CL4 vs k-	ENSG00000188460	442705317756811	-2.11128e+07	586224903526064	959408969427766
CL4 vs k-	ENSG00000188677	564957388127927	1.98821e+07	35682909538743	959408969427766
CL4 vs k-	ENSG00000188687	390603248973095	-561549	740092875833442	959408969427766
CL4 vs k-	ENSG00000196235	195301624486547	-2.67199e+06	740096041202053	959408969427766
CL4 vs k-	ENSG00000196950	195301624486547	-2.67199e+06	740096041202053	959408969427766
CL4 vs k-	ENSG00000197106	78097977239963	-9.04309e+06	740095207345845	959408969427766
CL4 vs k-	ENSG00000197616	265623190654086	-1.70693e+07	314863865660074	959408969427766
CL4 vs k-	ENSG00000198727	628385440700267	-1.43622e+07	573983809877798	959408969427766
CL4 vs k-	ENSG00000198788	334220834705243	1.81366e+07	922416295527034	959408969427766
CL4 vs k-	ENSG00000198840	282478694063964	6.61297e+06	922416288096956	959408969427766
CL4 vs k-	ENSG00000198886	393750454975024	1.64183e+07	589126532855617	959408969427766
CL4 vs k-	ENSG00000198910	651005414955159	2.28515e+07	740096635707847	959408969427766
CL4 vs k-	ENSG00000199053	168691707281841	-4.87274e+06	740094313647262	959408969427766
CL4 vs k-	ENSG00000199200	251780015224117	2.11302e+07	759964503003084	959408969427766
CL4 vs k-	ENSG00000199248	440003659877527	-1.73397e+07	243920234106553	959408969427766
CL4 vs k-	ENSG00000199352	715593466662981	354521	942189200220715	965169424616343
CL4 vs k-	ENSG00000199357	310050338371248	1.05022e+07	999098597936459	999098597936459
CL4 vs k-	ENSG00000199410	562305690939471	-4.46667e+06	740096142468085	959408969427766
CL4 vs k-	ENSG00000199472	885410635513621	-1.55564e+07	496356572815332	959408969427766
CL4 vs k-	ENSG00000199476	182739575007653	-1.40583e+06	965493200720368	980506565417421
CL4 vs k-	ENSG00000199514	843458536409206	-2.25664e+06	740095496408266	959408969427766
CL4 vs k-	ENSG00000199515	189043118067797	1.26509e+07	931303004311632	961049783319129
CL4 vs k-	ENSG00000199568	142082914483292	6.48734e+06	892421239882943	959408969427766
CL4 vs k-	ENSG00000199591	501707106244149	1.97911e+07	933909520460192	961377447532551
CL4 vs k-	ENSG00000199605	928991854065157	1.50081e+07	851972641265339	959408969427766
CL4 vs k-	ENSG00000199753	125086911714477	8.13255e+06	911557869228791	959408969427766
CL4 vs k-	ENSG00000199953	564957388127927	1.26927e+07	89275459328651	959408969427766
CL4 vs k-	ENSG00000199961	110000914969382	-1.55917e+06	573983809877798	959408969427766
CL4 vs k-	ENSG00000200064	310050338371248	1.05022e+07	999098597936459	999098597936459
CL4 vs k-	ENSG00000200090	355479432151085	2.81024e+07	303559674964952	959408969427766
CL4 vs k-	ENSG00000200156	601219857188221	1.10782e+06	878866362711101	959408969427766
CL4 vs k-	ENSG00000200171	465075507556872	1.21362e+07	92742867044684	959408969427766
CL4 vs k-	ENSG00000200211	269964669031165	2.79093e+07	643090656784669	959408969427766
CL4 vs k-	ENSG00000200291	78097977239963	-9.04309e+06	740095207345845	959408969427766
CL4 vs k-	ENSG00000200296	253037560922762	-2.89034e+06	740093586179672	959408969427766
CL4 vs k-	ENSG00000200494	442705317756811	-2.11128e+07	586224903526065	959408969427766
CL4 vs k-	ENSG00000200526	440267687073411	6.51188e+06	892419489432997	959408969427766
CL4 vs k-	ENSG00000200537	335980335451696	1.43687e+07	755157582012243	959408969427766
CL4 vs k-	ENSG00000200650	555401782912712	6.90622e+06	486545283144843	959408969427766
CL4 vs k-	ENSG00000200815	310050338371248	1.05022e+07	999098597936459	999098597936459
CL4 vs k-	ENSG00000200985	282478694063964	6.61297e+06	922416288096956	959408969427766
CL4 vs k-	ENSG00000201059	486975849532492	-1.75896e+07	225333725081385	959408969427766
CL4 vs k-	ENSG00000201065	930151015113744	1.51401e+07	752680390653385	959408969427766
CL4 vs k-	ENSG00000201071	155025169185624	7.26866e+06	902865270864942	959408969427766
CL4 vs k-	ENSG00000201098	26053466273965	2.68883e+07	708733665432987	959408969427766
CL4 vs k-	ENSG00000201218	281152845469735	-2.23275e+06	740096893080211	959408969427766
CL4 vs k-	ENSG00000201321	715593466662981	354521	942189200220715	965169424616343
CL4 vs k-	ENSG00000201339	155025169185624	7.26866e+06	902865270864942	959408969427766
CL4 vs k-	ENSG00000201343	281152845469735	-2.23275e+06	740096893080211	959408969427766
CL4 vs k-	ENSG00000201405	125322578836965	6.93193e+07	453573531285454	959408969427766
CL4 vs k-	ENSG00000201470	124952027024999	8.11486e+07	444315443881017	959408969427766
CL4 vs k-	ENSG00000201517	18851563221008	-2.28858e+07	378690613229976	959408969427766
CL4 vs k-	ENSG00000201533	284852531585184	-2.45618e+07	322396271603155	959408969427766
CL4 vs k-	ENSG00000201569	195301624486547	-2.67199e+06	740096041202053	959408969427766
CL4 vs k-	ENSG00000201778	175333011478059	3.95895e+07	306323136090883	959408969427766
CL4 vs k-	ENSG00000201818	409789343678725	6.61031e+07	368708884940866	959408969427766
CL4 vs k-	ENSG00000201822	124898581159345	-1.57312e+07	632998122981781	959408969427766
CL4 vs k-	ENSG00000201823	390489886199815	-2.75217e+06	740096635707847	959408969427766
CL4 vs k-	ENSG00000201839	195301624486547	-2.67199e+06	740096041202053	959408969427766
CL4 vs k-	ENSG00000201861	282478694063964	6.61297e+06	922416288096956	959408969427766
CL4 vs k-	ENSG00000201899	287190279322994	-1.38161e+07	74009669798489	959408969427766
CL4 vs k-	ENSG00000201938	154610793184851	4.16931e+07	422523729056725	959408969427766
CL4 vs k-	ENSG00000202008	844784385003434	8.99035e+06	922414039527728	959408969427766
CL4 vs k-	ENSG00000202027	281152845469735	-2.23275e+06	740096893080211	959408969427766
CL4 vs k-	ENSG00000202306	281152845469735	-2.23275e+06	740096893080211	959408969427766
CL4 vs k-	ENSG00000202314	754387041694967	-3.09671e+06	740094488844005	959408969427766
CL4 vs k-	ENSG00000202354	106418862344447	-1.71508e+07	333635099220008	959408969427766
CL4 vs k-	ENSG00000202400	110000914969382	-1.55917e+06	573983809877798	959408969427766
CL4 vs k-	ENSG00000202441	345966184943072	8.26946e+07	431969342444343	959408969427766
CL4 vs k-	ENSG00000202503	195301624486547	-2.67199e+06	740096041202053	959408969427766
CL4 vs k-	ENSG00000202538	281152845469735	-2.23275e+06	740096893080211	959408969427766
CL4 vs k-	ENSG00000203875	390603248973095	-561549	740092875833442	959408969427766
CL4 vs k-	ENSG00000204138	281152845469735	-2.23275e+06	740096893080211	959408969427766
CL4 vs k-	ENSG00000204256	442705317756811	-2.11128e+07	586224903526064	959408969427766
CL4 vs k-	ENSG00000204262	624674820639648	-5.32877e+06	740096104225853	959408969427766
CL4 vs k-	ENSG00000204628	112461138187894	-4.7931e+06	740095016145777	959408969427766
CL4 vs k-	ENSG00000204642	125677088140053	-4.57803e+06	446686403484836	959408969427766
CL4 vs k-	ENSG00000204946	287190279322994	-1.38161e+07	74009669798489	959408969427766
CL4 vs k-	ENSG00000205420	432332797767486	1.04651e+07	919575314628571	959408969427766
CL4 vs k-	ENSG00000205436	564957388127927	1.26927e+07	89275459328651	959408969427766
CL4 vs k-	ENSG00000205542	155025169185624	7.26866e+06	902865270864942	959408969427766
CL4 vs k-	ENSG00000206585	755605504194273	-9.6238e+06	735311170726086	959408969427766
CL4 vs k-	ENSG00000206652	351205546870259	-1.55316e+07	678197320313415	959408969427766
CL4 vs k-	ENSG00000206680	143198518735479	-756412	740093918904838	959408969427766
CL4 vs k-	ENSG00000206702	49382777049653	-1.78319e+07	145619134004885	959408969427766
CL4 vs k-	ENSG00000206833	112991477625585	1.55391e+07	710796918992122	959408969427766
CL4 vs k-	ENSG00000206925	668441669410487	1.3686e+07	852619440318212	959408969427766
CL4 vs k-	ENSG00000206941	16661510338152	-3.92366e+06	851592742632436	959408969427766
CL4 vs k-	ENSG00000206989	174700269266435	-1.57542e+07	569343802107463	959408969427766
CL4 vs k-	ENSG00000207241	289592477851547	-1.70337e+06	352039575980888	959408969427766
CL4 vs k-	ENSG00000207292	102884327087096	-1.77035e+07	188468209830614	959408969427766
CL4 vs k-	ENSG00000207322	442705317756811	-2.11128e+07	586224903526065	959408969427766
CL4 vs k-	ENSG00000207340	141665701682179	-1.77475e+07	114621677260859	959408969427766
CL4 vs k-	ENSG00000207349	15442263394332	-1.42539e+07	5825633785763	959408969427766
CL4 vs k-	ENSG00000207421	390489886199815	-2.75217e+06	740096635707847	959408969427766
CL4 vs k-	ENSG00000209042	938195694278153	-3.02795e+06	740095026816533	959408969427766
CL4 vs k-	ENSG00000209482	710620449712279	-1.43984e+07	59748100100808	959408969427766
CL4 vs k-	ENSG00000210082	215441608400425	-7.21283e+06	851228546521508	959408969427766
CL4 vs k-	ENSG00000210107	281152845469735	-2.23275e+06	740096893080211	959408969427766
CL4 vs k-	ENSG00000210176	859145813199633	-1.12441e+07	48726688504818	959408969427766
CL4 vs k-	ENSG00000210194	261175515350642	1.17241e+07	961894046191678	980506565417421
CL4 vs k-	ENSG00000211459	113031787582944	2.11874e+07	302906085064885	959408969427766
CL4 vs k-	ENSG00000212163	624674820639648	-5.32877e+06	740096104225853	959408969427766
CL4 vs k-	ENSG00000212232	110000914969382	-1.55917e+06	573983809877798	959408969427766
CL4 vs k-	ENSG00000212447	628385440700267	-1.43622e+07	573983809877798	959408969427766
CL4 vs k-	ENSG00000212452	470336258587731	-3.4382e+07	221326693531835	959408969427766
CL4 vs k-	ENSG00000212534	624674820639648	-5.32877e+06	740096104225853	959408969427766
CL4 vs k-	ENSG00000213782	628385440700267	-1.43622e+07	573983809877798	959408969427766
CL4 vs k-	ENSG00000213857	39843478598113	-1.75001e+07	252718695121616	959408969427766
CL4 vs k-	ENSG00000214872	100889200435111	-1.12467e+07	691977201196627	959408969427766
CL4 vs k-	ENSG00000221500	232551242630234	1.01542e+07	919574610228481	959408969427766
CL4 vs k-	ENSG00000221539	125677088140053	-4.57803e+06	446686403484836	959408969427766
CL4 vs k-	ENSG00000221562	196806991828815	-2.34061e+06	740094039755339	959408969427766
CL4 vs k-	ENSG00000221740	365452301792609	1.4983e+08	740094550866044	959408969427766
CL4 vs k-	ENSG00000222076	281152845469735	-2.23275e+06	740096893080211	959408969427766
CL4 vs k-	ENSG00000222129	182696870313134	1.7443e+07	27467709580205	959408969427766
CL4 vs k-	ENSG00000222293	562305690939471	-4.46667e+06	740096142468085	959408969427766
CL4 vs k-	ENSG00000222328	234559656955475	-4.86306e+07	315786885165551	959408969427766
CL4 vs k-	ENSG00000222365	110000914969382	-1.55917e+06	573983809877798	959408969427766
CL4 vs k-	ENSG00000222414	213934819566052	-501959	964140283407444	980506565417421
CL4 vs k-	ENSG00000222440	472531694102197	-5.534e+06	867466403226016	959408969427766
CL4 vs k-	ENSG00000222465	562305690939471	-4.46667e+06	740096142468085	959408969427766
CL4 vs k-	ENSG00000222612	787227967315259	-3.02803e+06	740090990952158	959408969427766
CL4 vs k-	ENSG00000222626	265623190654086	-1.70693e+07	314863865660073	959408969427766
CL4 vs k-	ENSG00000222640	566719491088408	1.12318e+07	701094829606908	959408969427766
CL4 vs k-	ENSG00000222644	221352658878405	-1.90147e+07	345780354938317	959408969427766
CL4 vs k-	ENSG00000222788	419079810702033	-1.5148e+07	255555121204101	959408969427766
CL4 vs k-	ENSG00000222810	489667614103844	9.68414e+06	773916087592292	959408969427766
CL4 vs k-	ENSG00000222923	562305690939471	-4.46667e+06	740096142468085	959408969427766
CL4 vs k-	ENSG00000222974	762573426315947	-1.78281e+07	19353747960742	959408969427766
CL4 vs k-	ENSG00000223078	564957388127927	1.26927e+07	89275459328651	959408969427766
CL4 vs k-	ENSG00000223107	282478694063964	6.61297e+06	922416288096956	959408969427766
CL4 vs k-	ENSG00000223125	282478694063964	6.61297e+06	922416288096956	959408969427766
CL4 vs k-	ENSG00000223156	156194048195066	-1.60297e+07	48971136620979	959408969427766
CL4 vs k-	ENSG00000223247	196806991828815	-2.34061e+06	740094039755339	959408969427766
CL4 vs k-	ENSG00000223467	177082127102724	-1.676e+07	386067792865226	959408969427766
CL4 vs k-	ENSG00000225616	155025169185624	7.26866e+06	902865270864942	959408969427766
CL4 vs k-	ENSG00000225840	114950530112121	-4.76315e+07	412982212365721	959408969427766
CL4 vs k-	ENSG00000226471	60316655109829	-1.52686e+07	538836255747656	959408969427766
CL4 vs k-	ENSG00000227404	195301624486547	-2.67199e+06	740096041202053	959408969427766
CL4 vs k-	ENSG00000228888	508461649315135	1.97135e+07	375925299420062	959408969427766
CL4 vs k-	ENSG00000230530	237466482691666	-1.29732e+07	403290372654984	959408969427766
CL4 vs k-	ENSG00000231340	752599040186578	-1.77245e+06	173362288314578	959408969427766
CL4 vs k-	ENSG00000232040	388093349058785	1.55814e+07	603502651822189	959408969427766
CL4 vs k-	ENSG00000232723	282478694063964	6.61297e+06	922416288096956	959408969427766
CL4 vs k-	ENSG00000233125	885410635513621	-1.55564e+07	496356572815332	959408969427766
CL4 vs k-	ENSG00000233421	572268506007141	-1.77423e+07	205765747292713	959408969427766
CL4 vs k-	ENSG00000233476	195301624486547	-2.67199e+06	740096041202053	959408969427766
CL4 vs k-	ENSG00000234042	423718041095945	1.93989e+07	410442760581831	959408969427766
CL4 vs k-	ENSG00000234518	177082127102724	-1.676e+06	386067792865226	959408969427766
CL4 vs k-	ENSG00000234741	32341890696575	-3.91003e+07	194507557466436	959408969427766
CL4 vs k-	ENSG00000235408	125677088140053	-4.57803e+06	446686403484836	959408969427766
CL4 vs k-	ENSG00000235531	281152845469735	-2.23275e+06	740096893080211	959408969427766
CL4 vs k-	ENSG00000236064	310050338371248	1.05022e+06	999098597936459	999098597936459
CL4 vs k-	ENSG00000236154	253666154859183	-1.38699e+07	595200834084831	959408969427766
CL4 vs k-	ENSG00000237211	220001829938763	-1.97999e+07	359466364635221	959408969427766
CL4 vs k-	ENSG00000238300	110000914969382	-1.55917e+06	573983809877798	959408969427766
CL4 vs k-	ENSG00000238423	110000914969382	-1.55917e+06	573983809877798	959408969427766
CL4 vs k-	ENSG00000238622	282478694063964	6.61297e+06	922416288096956	959408969427766
CL4 vs k-	ENSG00000238942	250438304473306	-8.56151e+07	190447678992979	959408969427766
CL4 vs k-	ENSG00000238965	130163460385085	6.52668e+06	840781456816725	959408969427766
CL4 vs k-	ENSG00000239899	13150706371277	-1.26358e+07	530488740677091	959408969427766
CL4 vs k-	ENSG00000241529	281152845469735	-2.23275e+06	740096893080211	959408969427766
CL4 vs k-	ENSG00000241570	354164254205449	-1.75844e+07	269828475835398	959408969427766
CL4 vs k-	ENSG00000241743	282478694063964	6.61297e+06	922416288096956	959408969427766
CL4 vs k-	ENSG00000241838	354164254205449	-1.75844e+07	269828475835398	959408969427766
CL4 vs k-	ENSG00000242816	136711137140583	568249	740089757886854	959408969427766
CL4 vs k-	ENSG00000244227	155025169185624	7.26866e+06	902865270864942	959408969427766
CL4 vs k-	ENSG00000245532	103463015444504	2.14346e+06	760435727584744	959408969427766
CL4 vs k-	ENSG00000248415	177082127102724	-1.676e+07	386067792865226	959408969427766
CL4 vs k-	ENSG00000248473	818733219166357	2.75984e+07	392244040439115	959408969427766
CL4 vs k-	ENSG00000248699	734444604566305	1.95157e+07	312011597492525	959408969427766
CL4 vs k-	ENSG00000249348	564957388127927	1.26927e+07	89275459328651	959408969427766
CL4 vs k-	ENSG00000249494	110000914969382	-1.55917e+06	573983809877798	959408969427766
CL4 vs k-	ENSG00000250746	155025169185624	7.26866e+06	902865270864942	959408969427766
CL4 vs k-	ENSG00000251562	208669182005782	1.27063e+07	66434647275951	959408969427766
CL4 vs k-	ENSG00000251705	12493496412793	-3.33174e+06	740094924447717	959408969427766
CL4 vs k-	ENSG00000252139	390489886199815	-2.75217e+06	740096635707847	959408969427766
CL4 vs k-	ENSG00000252145	131815286308723	-1.50649e+07	402903386596941	959408969427766
CL4 vs k-	ENSG00000252247	337383414563682	-2.52536e+06	740092969058836	959408969427766
CL4 vs k-	ENSG00000252316	343585542839008	5.02568e+07	639835228469735	959408969427766
CL4 vs k-	ENSG00000252373	885410635513621	-1.55564e+07	496356572815332	959408969427766
CL4 vs k-	ENSG00000252468	334220834705243	1.81366e+07	922416295527034	959408969427766
CL4 vs k-	ENSG00000252487	823962291221867	-3.36148e+07	599746537152892	959408969427766
CL4 vs k-	ENSG00000252759	187236462293488	7.1253e+07	205257239827415	959408969427766
CL4 vs k-	ENSG00000252822	77512584592812	1.42587e+07	798815285621861	959408969427766
CL4 vs k-	ENSG00000252847	136921970112895	1.73142e+07	740090960349628	959408969427766
CL4 vs k-	ENSG00000252863	36077114407866	5.19822e+06	869016460115522	959408969427766
CL4 vs k-	ENSG00000253190	442705317756811	-2.11128e+07	586224903526065	959408969427766
CL4 vs k-	ENSG00000253916	117146965859945	-1.68909e+06	740094352400498	959408969427766
CL4 vs k-	ENSG00000254332	442705317756811	-2.11128e+07	586224903526064	959408969427766
CL4 vs k-	ENSG00000254858	281152845469735	-2.23275e+06	740096893080211	959408969427766
CL4 vs k-	ENSG00000255008	1220363546201	-3.24546e+07	427427608684011	959408969427766
CL4 vs k-	ENSG00000255145	221352658878405	-1.90147e+07	345780354938317	959408969427766
CL4 vs k-	ENSG00000255411	935162533035122	2.08923e+07	637050221809152	959408969427766
CL4 vs k-	ENSG00000255717	110000914969382	-1.55917e+06	573983809877798	959408969427766
CL4 vs k-	ENSG00000256637	562305690939471	-4.46667e+06	740096142468085	959408969427766
CL4 vs k-	ENSG00000258537	620100676742496	1.82131e+07	855708430780788	959408969427766
CL4 vs k-	ENSG00000259489	442705317756811	-2.11128e+07	586224903526064	959408969427766
CL4 vs k-	ENSG00000259673	132811595327043	-1.63187e+07	433480176590597	959408969427766
CL4 vs k-	ENSG00000260035	368008799985883	5.48341e+07	497402662789393	959408969427766
CL4 vs k-	ENSG00000260792	279045304534123	2.07363e+06	493952141844887	959408969427766
CL4 vs k-	ENSG00000261634	155025169185624	7.26866e+06	902865270864942	959408969427766
CL4 vs k-	ENSG00000263740	78097977239963	-9.04309e+06	740095207345845	959408969427766
CL4 vs k-	ENSG00000264424	486975849532492	-1.75896e+07	225333725081385	959408969427766
CL4 vs k-	ENSG00000264549	402075439245358	-1.19775e+07	697882737426435	959408969427766
CL4 vs k-	ENSG00000264940	443750688286624	-6.66964e+06	740095238850397	959408969427766
CL4 vs k-	ENSG00000265236	638296246007299	7.98564e+06	911562892478155	959408969427766
CL4 vs k-	ENSG00000265961	656023265288947	-2.2044e+07	468356414327269	959408969427766
CL4 vs k-	ENSG00000266356	651005414955159	2.28515e+07	740096635707847	959408969427766
CL4 vs k-	ENSG00000270103	308935062464356	8.11559e+06	8493874262933	959408969427766
CL4 vs k-	ENSG00000270722	466236049462663	-3.20636e+06	740095226732301	959408969427766
CL4 vs k-	ENSG00000271798	310050338371248	1.05022e+07	999098597936459	999098597936459
CL4 vs k-	ENSG00000272296	628385440700267	-1.43622e+07	573983809877798	959408969427766
CL4 vs k-	ENSG00000272344	773797105683462	-1.59151e+06	576466223095287	959408969427766
CL4 vs k-	ENSG00000273885	338974432876756	2.09071e+07	455181433341625	959408969427766
CL4 vs k-	ENSG00000274012	627086351289059	1.65657e+07	513171231621552	959408969427766
CL4 vs k-	ENSG00000274452	128310538006305	-7.78953e+06	868900160557101	959408969427766
CL4 vs k-	ENSG00000275043	220001829938763	-1.97999e+07	359466364635221	959408969427766
CL4 vs k-	ENSG00000275143	131804019290575	-1.11682e+07	709702875937698	959408969427766
CL4 vs k-	ENSG00000275558	316296707406736	-1.51661e+07	624758865043289	959408969427766
CL4 vs k-	ENSG00000275996	195301624486547	-2.67199e+06	740096041202053	959408969427766
CL4 vs k-	ENSG00000276027	141937484491157	-8.54368e+06	732795708424905	959408969427766
CL4 vs k-	ENSG00000276168	695957336289302	-4.76384e+06	966499328768601	980506565417421
CL4 vs k-	ENSG00000276213	442705317756811	-1.75501e+06	238064300691922	959408969427766
CL4 vs k-	ENSG00000276610	281152845469735	-2.23275e+06	740096893080211	959408969427766
CL4 vs k-	ENSG00000276903	442705317756811	-1.75501e+06	238064300691922	959408969427766
CL4 vs k-	ENSG00000277027	301631464571493	-1.40221e+07	588331558168528	959408969427766
CL4 vs k-	ENSG00000277846	624674820639648	-5.32877e+06	740096104225853	959408969427766
CL4 vs k-	ENSG00000277918	351205546870259	-1.55316e+07	678197320313415	959408969427766
CL4 vs k-	ENSG00000278099	562305690939471	-4.46667e+06	740096142468085	959408969427766
CL4 vs k-	ENSG00000278144	628385440700267	-1.43622e+07	573983809877798	959408969427766
CL4 vs k-	ENSG00000278233	637737196837341	-3.96753e+06	441924364121696	959408969427766
CL4 vs k-	ENSG00000279123	416629251674137	-8.06935e+07	345289882739875	959408969427766
CL4 vs k-	ENSG00000280351	628385440700267	-1.43622e+07	573983809877798	959408969427766
CL4 vs k-	ENSG00000280466	773797105683462	-1.59151e+06	576466223095287	959408969427766
CL4 vs k-	ENSG00000280650	847436082191891	1.22643e+07	785201880462427	959408969427766
CL4 vs k-	ENSG00000280800	20036054025781	-1.27162e+08	121137377422411	959408969427766
CL4 vs k-	ENSG00000281000	110000914969382	-1.55917e+06	573983809877798	959408969427766
CL4 vs k-	ENSG00000281383	628603520362514	-1.96924e+06	489069982550114	959408969427766
CL4 vs k-	ENSG00000282885	12493496412793	-3.33174e+06	740094924447717	959408969427766
CL4 vs k-	ENSG00000283545	195244943099908	-473740	740093133938548	959408969427766
CL4 vs k-	ENSG00000283907	745914289554968	4.27929e+07	400898561191659	959408969427766
CL4 vs k-	ENSG00000285565	12493496412793	-3.33174e+06	740094924447717	959408969427766
CL4 vs k-	ENSG00000286171	173226455256184	-1.0746e+07	853774001608367	959408969427766
CL4 vs k-	ENSG00000286293	220001829938763	-1.97999e+07	359466364635221	959408969427766
CL4 vs k-	ENSG00000287316	282478694063964	6.61297e+06	922416288096956	959408969427766
CL4 vs k-	ENSG00000288079	190043110644806	2.69658e+07	397625752482697	959408969427766
CL4 vs k-	ENSG00000288082	287190279322994	-1.38161e+07	74009669798489	959408969427766
CL4 vs k-	ENSG00000289474	266373852642833	-1.06054e+07	781479178501585	959408969427766
CL4 vs k-	ENSG00000289565	282478694063964	6.61297e+06	922416288096956	959408969427766
CL4 vs k-	ENSG00000290976	177082127102724	-1.676e+07	386067792865226	959408969427766
CL1 vs k-	ENSG00000006757	110000914969382	-6.50748e+06	712755441786662	871494896602974
CL1 vs k-	ENSG00000006788	309893722429768	-1.11058e+07	915568096120023	973515443975721
CL1 vs k-	ENSG00000010310	282478694063964	623492	550279771421805	846605698623727
CL1 vs k-	ENSG00000019582	334220834705243	-33599	550279771421866	846605698623727
CL1 vs k-	ENSG00000026559	390489886199815	1.69084e+07	411286763138236	846605698623727
CL1 vs k-	ENSG00000029725	651005414955159	4.51246e+07	411286763138236	846605698623727
CL1 vs k-	ENSG00000030066	195301624486547	4.46496e+06	550280226949402	846605698623727
CL1 vs k-	ENSG00000034510	110000914969382	-6.50748e+06	712755441786662	871494896602974
CL1 vs k-	ENSG00000035141	220001829938763	-2.60328e+07	976514182837285	988279413955807
CL1 vs k-	ENSG00000054282	110000914969382	-6.50748e+06	712755441786662	871494896602974
CL1 vs k-	ENSG00000064205	442705317756811	-1.77548e+06	699876324994423	871494896602974
CL1 vs k-	ENSG00000065357	155025169185624	-330344	55027961126339	846605698623727
CL1 vs k-	ENSG00000066084	403065439882623	-534100	550285472286924	846605698623727
CL1 vs k-	ENSG00000067225	796976990368691	1.95574e+07	387739111177981	846605698623727
CL1 vs k-	ENSG00000067836	442705317756811	-1.77542e+06	699876324994423	871494896602974
CL1 vs k-	ENSG00000072110	442705317756811	-1.77547e+06	699876324994423	871494896602974
CL1 vs k-	ENSG00000073282	117146965859945	2.4731e+07	249831643319963	846605698623727
CL1 vs k-	ENSG00000075239	330002744908145	-1.09529e+07	911752427695424	973515443975721
CL1 vs k-	ENSG00000075624	861325957826298	1.98661e+07	297636280324733	846605698623727
CL1 vs k-	ENSG00000075856	263542787615561	-447108	55028457733426	846605698623727
CL1 vs k-	ENSG00000078674	562207338575683	-4.56393e+06	550283961635984	846605698623727
CL1 vs k-	ENSG00000079432	401065001646292	-444482	550285438476541	846605698623727
CL1 vs k-	ENSG00000080608	442705317756811	-1.77548e+06	699876324994423	871494896602974
CL1 vs k-	ENSG00000080709	224922276375788	994565	550282208180424	846605698623727
CL1 vs k-	ENSG00000080824	624674820639648	-1.25457e+07	550280171241364	846605698623727
CL1 vs k-	ENSG00000082684	624674820639648	-1.25457e+07	550280171241364	846605698623727
CL1 vs k-	ENSG00000086159	651005414955159	4.51246e+07	411286763138236	846605698623727
CL1 vs k-	ENSG00000087365	287190279322994	1.59299e+07	416279608859174	846605698623727
CL1 vs k-	ENSG00000091664	649700996347116	-599758	550286470239329	846605698623727
CL1 vs k-	ENSG00000096968	195301624486547	4.46496e+06	550280226949402	846605698623727
CL1 vs k-	ENSG00000099139	19471437810907	4.65948e+07	103340014517576	846605698623727
CL1 vs k-	ENSG00000100364	155025169185624	-330360	55027961126339	846605698623727
CL1 vs k-	ENSG00000100823	624674820639648	-1.25457e+07	550280171241364	846605698623727
CL1 vs k-	ENSG00000100852	155025169185624	-330344	55027961126339	846605698623727
CL1 vs k-	ENSG00000101470	885410635513622	3.34086e+06	799155661358306	919576377453393
CL1 vs k-	ENSG00000101558	132811595327043	-8.07573e+06	876034187725511	958158039583807
CL1 vs k-	ENSG00000102189	282478694063964	623492	550279771421805	846605698623727
CL1 vs k-	ENSG00000103254	110000914969382	-6.50748e+06	712755441786662	871494896602974
CL1 vs k-	ENSG00000103528	220001829938763	-2.60328e+07	976514182837285	988279413955807
CL1 vs k-	ENSG00000104723	465075507556872	1.54656e+06	550280987305978	846605698623727
CL1 vs k-	ENSG00000105401	651005414955159	4.51246e+07	411286763138236	846605698623727
CL1 vs k-	ENSG00000106789	155025169185624	-330360	55027961126339	846605698623727
CL1 vs k-	ENSG00000107581	574380558645989	2.07132e+07	340377401017398	846605698623727
CL1 vs k-	ENSG00000107863	354164254205449	-1.14436e+07	880592864950832	958158039583807
CL1 vs k-	ENSG00000108654	39843478598113	-1.22169e+07	849807597120205	956887910966451
CL1 vs k-	ENSG00000108953	531246381308173	-1.26525e+07	775271636760865	909536557093752
CL1 vs k-	ENSG00000109061	421297366146245	-2.96044e+06	598940066347989	871494896602974
CL1 vs k-	ENSG00000109063	619787444859535	-1.93805e+07	73594311313122	885109965054492
CL1 vs k-	ENSG00000109107	715257587250586	-2.10344e+06	550284468164948	846605698623727
CL1 vs k-	ENSG00000110321	442705317756811	-1.77548e+06	699876324994423	871494896602974
CL1 vs k-	ENSG00000110713	561988063545134	-780765	550286157406009	846605698623727
CL1 vs k-	ENSG00000113645	100266250411573	-307789	550282467289851	846605698623727
CL1 vs k-	ENSG00000113742	624674820639648	-1.25457e+07	550280171241364	846605698623727
CL1 vs k-	ENSG00000115255	281152845469735	432162	550279473956546	846605698623727
CL1 vs k-	ENSG00000118482	287190279322994	1.59299e+07	416279608859174	846605698623727
CL1 vs k-	ENSG00000118496	156195954479926	2.19181e+06	21052012524588	846605698623727
CL1 vs k-	ENSG00000118503	508461649315134	-288014	55028594946735	846605698623727
CL1 vs k-	ENSG00000118513	287190279322994	1.59299e+07	416279608859174	846605698623727
CL1 vs k-	ENSG00000119335	628385440700267	-7.59211e+06	712755441786662	871494896602974
CL1 vs k-	ENSG00000119632	139522652267062	-6.94583e+06	550283244263632	846605698623727
CL1 vs k-	ENSG00000119638	155025169185624	-330344	55027961126339	846605698623727
CL1 vs k-	ENSG00000119906	155025169185624	-330344	55027961126339	846605698623727
CL1 vs k-	ENSG00000121741	330002744908145	-1.09529e+07	911752427695423	973515443975721
CL1 vs k-	ENSG00000124253	139522652267062	-6.94583e+06	550283244263633	846605698623727
CL1 vs k-	ENSG00000124942	628385440700267	-7.59212e+06	712755441786662	871494896602974
CL1 vs k-	ENSG00000126858	195301624486547	4.46496e+06	550280226949402	846605698623727
CL1 vs k-	ENSG00000127603	287190279322994	1.59299e+07	416279608859174	846605698623727
CL1 vs k-	ENSG00000127914	155025169185624	-330360	55027961126339	846605698623727
CL1 vs k-	ENSG00000127990	281152845469735	432162	550279473956546	846605698623727
CL1 vs k-	ENSG00000128245	752599040186578	-1.40352e+07	687253283143906	871494896602974
CL1 vs k-	ENSG00000128309	819188212785494	-648795	550286962597003	846605698623727
CL1 vs k-	ENSG00000129682	442705317756811	-1.77548e+06	699876324994423	871494896602974
CL1 vs k-	ENSG00000130066	282478694063964	623492	550279771421805	846605698623727
CL1 vs k-	ENSG00000130741	282478694063963	623499	550279771421805	846605698623727
CL1 vs k-	ENSG00000130779	628385440700267	-7.59211e+06	712755441786662	871494896602974
CL1 vs k-	ENSG00000131042	201610528133785	-588723	55028897328992	846605698623727
CL1 vs k-	ENSG00000132199	281152845469735	432162	550279473956546	846605698623727
CL1 vs k-	ENSG00000132334	281152845469735	432162	550279473956546	846605698623727
CL1 vs k-	ENSG00000133020	929681167289303	-1.45726e+07	635574759251885	871494896602974
CL1 vs k-	ENSG00000134153	281152845469735	432162	550279473956546	846605698623727
CL1 vs k-	ENSG00000135406	265623190654087	1.20169e+06	955923023529245	988279413955807
CL1 vs k-	ENSG00000135446	10619471950874	-384102	550285299117868	846605698623727
CL1 vs k-	ENSG00000135597	287190279322994	1.59299e+07	416279608859174	846605698623727
CL1 vs k-	ENSG00000136636	139522652267062	-6.94583e+06	550283244263632	846605698623727
CL1 vs k-	ENSG00000136878	442705317756811	-1.77548e+06	699876324994423	871494896602974
CL1 vs k-	ENSG00000137776	177082127102724	-7.69582e+06	939109329244065	986064795706268
CL1 vs k-	ENSG00000137955	12493496412793	-343413	550281214072594	846605698623727
CL1 vs k-	ENSG00000139055	155025169185624	-330344	55027961126339	846605698623727
CL1 vs k-	ENSG00000140416	664057976635216	-1.35751e+07	718524504651063	871494896602974
CL1 vs k-	ENSG00000140941	390489886199815	1.69084e+07	411286763138236	846605698623727
CL1 vs k-	ENSG00000141052	465075507556872	1.54656e+06	550280987305978	846605698623727
CL1 vs k-	ENSG00000142235	390489886199815	1.69084e+07	411286763138236	846605698623727
CL1 vs k-	ENSG00000143226	217593032545742	-4.07517e+06	550285592739557	846605698623727
CL1 vs k-	ENSG00000143536	155025169185624	-330360	55027961126339	846605698623727
CL1 vs k-	ENSG00000143546	195301624486547	4.46496e+06	550280226949402	846605698623727
CL1 vs k-	ENSG00000143575	282478694063964	623497	550279771421805	846605698623727
CL1 vs k-	ENSG00000143632	442705317756811	-1.77544e+06	699876324994423	871494896602974
CL1 vs k-	ENSG00000144063	442705317756811	-177545	699876324994423	871494896602974
CL1 vs k-	ENSG00000145817	110000914969382	-6.50748e+06	712755441786662	871494896602974
CL1 vs k-	ENSG00000146648	624674820639648	-1.25457e+07	550280171241364	846605698623727
CL1 vs k-	ENSG00000147140	195301624486547	4.46496e+06	550280226949402	846605698623727
CL1 vs k-	ENSG00000147789	442705317756811	-1.77548e+06	699876324994423	871494896602974
CL1 vs k-	ENSG00000148248	334220834705243	-33599	550279771421866	846605698623727
CL1 vs k-	ENSG00000148660	334220834705243	-33599	550279771421866	846605698623727
CL1 vs k-	ENSG00000149435	294547821452686	6.61456e+07	550284811345385	846605698623727
CL1 vs k-	ENSG00000149532	279045304534123	-995736	550284697565299	846605698623727
CL1 vs k-	ENSG00000150722	287190279322994	1.59299e+07	416279608859174	846605698623727
CL1 vs k-	ENSG00000150753	155025169185624	-330345	55027961126339	846605698623727
CL1 vs k-	ENSG00000151612	195301624486547	4.46496e+06	550280226949402	846605698623727
CL1 vs k-	ENSG00000151835	651005414955159	4.51246e+07	411286763138236	846605698623727
CL1 vs k-	ENSG00000152217	155025169185624	-330344	55027961126339	846605698623727
CL1 vs k-	ENSG00000153558	282478694063964	623492	550279771421805	846605698623727
CL1 vs k-	ENSG00000153944	390489886199815	1.69084e+07	411286763138236	846605698623727
CL1 vs k-	ENSG00000154162	885410635513622	3.34086e+06	799155661358306	919576377453393
CL1 vs k-	ENSG00000154359	220001829938763	-2.60328e+07	976514182837285	988279413955807
CL1 vs k-	ENSG00000154518	168691707281841	-34953.5	550281753973009	846605698623727
CL1 vs k-	ENSG00000155657	432332797767486	1.80177e+07	409202966331113	846605698623727
CL1 vs k-	ENSG00000156875	442705317756811	-1.77547e+06	699876324994423	871494896602974
CL1 vs k-	ENSG00000157240	130201082991032	2.1793e+07	24142656312819	846605698623727
CL1 vs k-	ENSG00000160613	195301624486547	4.46496e+06	550280226949402	846605698623727
CL1 vs k-	ENSG00000161544	110000914969382	-6.50748e+06	712755441786662	871494896602974
CL1 vs k-	ENSG00000162496	155025169185624	-330344	55027961126339	846605698623727
CL1 vs k-	ENSG00000162885	281152845469735	432162	550279473956546	846605698623727
CL1 vs k-	ENSG00000162889	155025169185624	-330344	55027961126339	846605698623727
CL1 vs k-	ENSG00000162909	287190279322994	1.59299e+07	416279608859174	846605698623727
CL1 vs k-	ENSG00000163017	36232140480286	271996	276678220607749	846605698623727
CL1 vs k-	ENSG00000163374	195301624486547	4.46496e+06	550280226949402	846605698623727
CL1 vs k-	ENSG00000163618	155025169185624	-330360	55027961126339	846605698623727
CL1 vs k-	ENSG00000163660	843458536409206	-308888	550280708504126	846605698623727
CL1 vs k-	ENSG00000163728	390489886199815	1.69084e+07	411286763138236	846605698623727
CL1 vs k-	ENSG00000164032	334220834705243	-33599	550279771421866	846605698623727
CL1 vs k-	ENSG00000164638	480578024475435	-389270	550285843478432	846605698623727
CL1 vs k-	ENSG00000164733	309893722429768	-1.11058e+07	915568096120024	973515443975721
CL1 vs k-	ENSG00000164924	281152845469735	432162	550279473956546	846605698623727
CL1 vs k-	ENSG00000165168	256204526495368	-341720	295287019552286	846605698623727
CL1 vs k-	ENSG00000165495	334220834705243	-335990	550279771421866	846605698623727
CL1 vs k-	ENSG00000167460	110000914969382	-6.50748e+06	712755441786662	871494896602974
CL1 vs k-	ENSG00000169246	155025169185624	-330345	55027961126339	846605698623727
CL1 vs k-	ENSG00000169814	442705317756811	-1.77548e+06	699876324994423	871494896602974
CL1 vs k-	ENSG00000170477	349094478340994	-1.33314e+06	49668586513102	846605698623727
CL1 vs k-	ENSG00000171401	777484494790814	1.82172e+07	397645179913058	846605698623727
CL1 vs k-	ENSG00000171475	281152845469735	432162	550279473956546	846605698623727
CL1 vs k-	ENSG00000171862	195301624486547	4.46496e+06	550280226949402	846605698623727
CL1 vs k-	ENSG00000172009	651005414955159	4.51246e+07	411286763138236	846605698623727
CL1 vs k-	ENSG00000172331	201532719941311	5.49765e+06	550284013882979	846605698623727
CL1 vs k-	ENSG00000172469	628385440700267	-7.59211e+06	712755441786662	871494896602974
CL1 vs k-	ENSG00000172508	281152845469735	4.32162e+06	550279473956546	846605698623727
CL1 vs k-	ENSG00000172992	155025169185624	-330344	55027961126339	846605698623727
CL1 vs k-	ENSG00000173068	334220834705243	-33599	550279771421866	846605698623727
CL1 vs k-	ENSG00000173391	10287691352592	-638274	550291257629771	846605698623727
CL1 vs k-	ENSG00000173442	195301624486547	4.46496e+06	550280226949402	846605698623727
CL1 vs k-	ENSG00000178104	334220834705243	-33599	550279771421866	846605698623727
CL1 vs k-	ENSG00000178409	254230824657567	-404488	550284475839541	846605698623727
CL1 vs k-	ENSG00000178977	492956563852757	-5.65557e+06	907786380637559	973515443975721
CL1 vs k-	ENSG00000179111	155025169185624	-330344	55027961126339	846605698623727
CL1 vs k-	ENSG00000179813	668441669410487	-338621	550281588248502	846605698623727
CL1 vs k-	ENSG00000179918	390489886199815	1.69084e+07	411286763138236	846605698623727
CL1 vs k-	ENSG00000181222	195301624486547	4.46496e+06	550280226949402	846605698623727
CL1 vs k-	ENSG00000181333	100266250411573	-307789	550282467289851	846605698623727
CL1 vs k-	ENSG00000182899	624674820639648	-1.25457e+07	550280171241364	846605698623727
CL1 vs k-	ENSG00000183668	624674820639648	-1.25457e+07	550280171241364	846605698623727
CL1 vs k-	ENSG00000184009	221352658878405	-1.05124e+07	99656957618369	99656957618369
CL1 vs k-	ENSG00000184083	187192357946017	-1.04749e+07	550283713036096	846605698623727
CL1 vs k-	ENSG00000185122	390489886199815	1.69084e+07	411286763138236	846605698623727
CL1 vs k-	ENSG00000186081	220001829938763	-2.60327e+07	976514182837285	988279413955807
CL1 vs k-	ENSG00000187747	334220834705243	-33599	550279771421866	846605698623727
CL1 vs k-	ENSG00000187905	465075507556872	1.54656e+06	550280987305978	846605698623727
CL1 vs k-	ENSG00000188312	628385440700267	-7.59211e+06	712755441786662	871494896602974
CL1 vs k-	ENSG00000188460	442705317756811	-1.77544e+06	699876324994423	871494896602974
CL1 vs k-	ENSG00000188677	564957388127927	-57141.7	550286173326304	846605698623727
CL1 vs k-	ENSG00000188687	390603248973095	-7.31145e+06	550283024890918	846605698623727
CL1 vs k-	ENSG00000196235	195301624486547	4.46496e+06	550280226949402	846605698623727
CL1 vs k-	ENSG00000196950	195301624486547	4.46496e+06	550280226949402	846605698623727
CL1 vs k-	ENSG00000197106	78097977239963	2.08248e+07	305128291242719	846605698623727
CL1 vs k-	ENSG00000197616	265623190654086	1.20169e+06	955923023529245	988279413955807
CL1 vs k-	ENSG00000198727	628385440700267	-7.59211e+06	712755441786662	871494896602974
CL1 vs k-	ENSG00000198788	334220834705243	-33599	550279771421866	846605698623727
CL1 vs k-	ENSG00000198840	282478694063964	623492	550279771421805	846605698623727
CL1 vs k-	ENSG00000198886	393750454975024	-2.63128e+06	550285895653161	846605698623727
CL1 vs k-	ENSG00000198910	651005414955159	4.51246e+07	411286763138236	846605698623727
CL1 vs k-	ENSG00000199053	168691707281841	-34953.5	550281753973009	846605698623727
CL1 vs k-	ENSG00000199200	251780015224117	3.20445e+07	629451518810155	871494896602974
CL1 vs k-	ENSG00000199248	440003659877527	-1.2085e+07	833460200740532	948653887021744
CL1 vs k-	ENSG00000199352	715593466662981	-1.20236e+07	910396686364558	973515443975721
CL1 vs k-	ENSG00000199357	310050338371248	-1.1331e+06	550280408915049	846605698623727
CL1 vs k-	ENSG00000199410	562305690939471	-180500	55028013743827	846605698623727
CL1 vs k-	ENSG00000199472	885410635513621	3.34086e+06	799155661358306	919576377453393
CL1 vs k-	ENSG00000199476	182739575007653	2.43839e+06	955256804482209	988279413955807
CL1 vs k-	ENSG00000199514	843458536409206	-308888	550280708504126	846605698623727
CL1 vs k-	ENSG00000199515	189043118067797	-419077	550284207516228	846605698623727
CL1 vs k-	ENSG00000199568	142082914483292	-315609	543948332027598	846605698623727
CL1 vs k-	ENSG00000199591	501707106244149	1.23965e+07	550280934882947	846605698623727
CL1 vs k-	ENSG00000199605	928991854065157	-496430	550282804238765	846605698623727
CL1 vs k-	ENSG00000199753	125086911714477	1.62755e+07	407308051775523	846605698623727
CL1 vs k-	ENSG00000199953	564957388127927	-374389	550281265792992	846605698623727
CL1 vs k-	ENSG00000199961	110000914969382	-6.50748e+06	712755441786662	871494896602974
CL1 vs k-	ENSG00000200064	310050338371248	-1.1331e+07	550280408915049	846605698623727
CL1 vs k-	ENSG00000200090	355479432151085	-1.34852e+07	868238271511346	958158039583807
CL1 vs k-	ENSG00000200156	601219857188221	9.84464e+06	545918743120053	846605698623727
CL1 vs k-	ENSG00000200171	465075507556872	1.54656e+06	550280987305978	846605698623727
CL1 vs k-	ENSG00000200211	269964669031165	1.90953e+07	750431267953447	891584024580357
CL1 vs k-	ENSG00000200291	78097977239963	2.08248e+07	305128291242719	846605698623727
CL1 vs k-	ENSG00000200296	253037560922762	-70982.8	550282396998806	846605698623727
CL1 vs k-	ENSG00000200494	442705317756811	-1.77548e+06	699876324994423	871494896602974
CL1 vs k-	ENSG00000200526	440267687073411	1.87059e+07	403500443532995	846605698623727
CL1 vs k-	ENSG00000200537	335980335451696	-3.43502e+07	458883618420713	846605698623727
CL1 vs k-	ENSG00000200650	555401782912712	-7.16186e+06	700430319351405	871494896602974
CL1 vs k-	ENSG00000200815	310050338371248	-1.1331e+06	550280408915049	846605698623727
CL1 vs k-	ENSG00000200985	282478694063964	623492	550279771421805	846605698623727
CL1 vs k-	ENSG00000201059	486975849532492	-1.26916e+07	797684968404188	919576377453393
CL1 vs k-	ENSG00000201065	930151015113744	-34569.6	550282400484715	846605698623727
CL1 vs k-	ENSG00000201071	155025169185624	-330344	55027961126339	846605698623727
CL1 vs k-	ENSG00000201098	26053466273965	2.81704e+07	692920498382897	871494896602974
CL1 vs k-	ENSG00000201218	281152845469735	432162	550279473956546	846605698623727
CL1 vs k-	ENSG00000201321	715593466662981	-1.20236e+07	910396686364558	973515443975721
CL1 vs k-	ENSG00000201339	155025169185624	-330344	55027961126339	846605698623727
CL1 vs k-	ENSG00000201343	281152845469735	432162	550279473956546	846605698623727
CL1 vs k-	ENSG00000201405	125322578836965	2.97864e+07	751497802782374	891584024580357
CL1 vs k-	ENSG00000201470	124952027024999	2.11202e+07	613897789481827	871494896602974
CL1 vs k-	ENSG00000201517	18851563221008	1.12133e+07	94928134291565	988279413955807
CL1 vs k-	ENSG00000201533	284852531585184	-1.05567e+07	967880971624703	988279413955807
CL1 vs k-	ENSG00000201569	195301624486547	4.46496e+06	550280226949402	846605698623727
CL1 vs k-	ENSG00000201778	175333011478059	5.7527e+07	294593202108438	846605698623727
CL1 vs k-	ENSG00000201818	409789343678725	-1.47843e+07	836952202530785	950053851521431
CL1 vs k-	ENSG00000201822	124898581159345	3.12043e+07	26014198987763	846605698623727
CL1 vs k-	ENSG00000201823	390489886199815	1.69084e+07	411286763138236	846605698623727
CL1 vs k-	ENSG00000201839	195301624486547	4.46496e+06	550280226949402	846605698623727
CL1 vs k-	ENSG00000201861	282478694063964	623492	550279771421805	846605698623727
CL1 vs k-	ENSG00000201899	287190279322994	1.59299e+07	416279608859174	846605698623727
CL1 vs k-	ENSG00000201938	154610793184851	-2.10013e+07	64631197651303	871494896602974
CL1 vs k-	ENSG00000202008	844784385003434	-489298	550281657903875	846605698623727
CL1 vs k-	ENSG00000202027	281152845469735	432162	550279473956546	846605698623727
CL1 vs k-	ENSG00000202306	281152845469735	432162	550279473956546	846605698623727
CL1 vs k-	ENSG00000202314	754387041694967	1.90986e+07	405317561957729	846605698623727
CL1 vs k-	ENSG00000202354	106418862344447	1.21725e+06	669036485348063	871494896602974
CL1 vs k-	ENSG00000202400	110000914969382	-6.50748e+06	712755441786662	871494896602974
CL1 vs k-	ENSG00000202441	345966184943072	-8.90349e+07	378653445037013	846605698623727
CL1 vs k-	ENSG00000202503	195301624486547	4.46496e+06	550280226949402	846605698623727
CL1 vs k-	ENSG00000202538	281152845469735	432162	550279473956546	846605698623727
CL1 vs k-	ENSG00000203875	390603248973095	-7.31145e+06	550283024890918	846605698623727
CL1 vs k-	ENSG00000204138	281152845469735	4.32162e+06	550279473956546	846605698623727
CL1 vs k-	ENSG00000204256	442705317756811	-1.77549e+06	699876324994423	871494896602974
CL1 vs k-	ENSG00000204262	624674820639648	-1.25457e+07	550280171241364	846605698623727
CL1 vs k-	ENSG00000204628	112461138187894	-2.27026e+06	550281133018637	846605698623727
CL1 vs k-	ENSG00000204642	125677088140053	-992837	859187555490237	957185075081961
CL1 vs k-	ENSG00000204946	287190279322994	1.59299e+07	416279608859174	846605698623727
CL1 vs k-	ENSG00000205420	432332797767486	1.80177e+07	409202966331113	846605698623727
CL1 vs k-	ENSG00000205436	564957388127927	-374389	550281265792992	846605698623727
CL1 vs k-	ENSG00000205542	155025169185624	-330344	55027961126339	846605698623727
CL1 vs k-	ENSG00000206585	755605504194273	-1.76461e+07	3.50933e+08	147391654397252
CL1 vs k-	ENSG00000206652	351205546870259	-2.07823e+06	547373635246732	846605698623727
CL1 vs k-	ENSG00000206680	143198518735479	2.08582e+07	22439974513834	846605698623727
CL1 vs k-	ENSG00000206702	49382777049653	-2.60453e+07	620603688398508	871494896602974
CL1 vs k-	ENSG00000206833	112991477625585	8.35778e+06	550282748360784	846605698623727
CL1 vs k-	ENSG00000206925	668441669410487	-338621	550281588248502	846605698623727
CL1 vs k-	ENSG00000206941	16661510338152	2.79157e+07	218544605155347	846605698623727
CL1 vs k-	ENSG00000206989	174700269266435	-6.96024e+06	717697617739927	871494896602974
CL1 vs k-	ENSG00000207241	289592477851547	-1.25058e+07	987598900373623	99656957618369
CL1 vs k-	ENSG00000207292	102884327087096	-3.59348e+06	903050347799709	973515443975721
CL1 vs k-	ENSG00000207322	442705317756811	-1.77548e+06	699876324994423	871494896602974
CL1 vs k-	ENSG00000207340	141665701682179	-1.55253e+07	537609015653739	846605698623727
CL1 vs k-	ENSG00000207349	15442263394332	-3.24698e+06	703974524694135	871494896602974
CL1 vs k-	ENSG00000207421	390489886199815	1.69084e+07	411286763138236	846605698623727
CL1 vs k-	ENSG00000209042	938195694278153	1.80739e+07	293019139311305	846605698623727
CL1 vs k-	ENSG00000209482	710620449712279	1.09619e+07	661396711203436	871494896602974
CL1 vs k-	ENSG00000210082	215441608400425	8.0523e+06	841757561017661	952933087944521
CL1 vs k-	ENSG00000210107	281152845469735	432162	550279473956546	846605698623727
CL1 vs k-	ENSG00000210176	859145813199633	1.03308e+07	690370738678829	871494896602974
CL1 vs k-	ENSG00000210194	261175515350642	251834	550283463810365	846605698623727
CL1 vs k-	ENSG00000211459	113031787582944	2.25721e+07	946955349160277	846605698623727
CL1 vs k-	ENSG00000212163	624674820639648	-1.25457e+07	550280171241364	846605698623727
CL1 vs k-	ENSG00000212232	110000914969382	-6.50748e+06	712755441786662	871494896602974
CL1 vs k-	ENSG00000212447	628385440700267	-7.59211e+06	712755441786662	871494896602974
CL1 vs k-	ENSG00000212452	470336258587731	4.5518e+07	150408511109519	846605698623727
CL1 vs k-	ENSG00000212534	624674820639648	-1.25457e+07	550280171241364	846605698623727
CL1 vs k-	ENSG00000213782	628385440700267	-7.59211e+06	712755441786662	871494896602974
CL1 vs k-	ENSG00000213857	39843478598113	-1.22169e+07	849807597120205	956887910966451
CL1 vs k-	ENSG00000214872	100889200435111	-4.26827e+07	589888714540538	871494896602974
CL1 vs k-	ENSG00000221500	232551242630234	-371163	550281765008336	846605698623727
CL1 vs k-	ENSG00000221539	125677088140053	-992837	859187555490237	957185075081961
CL1 vs k-	ENSG00000221562	196806991828815	815587	550281996072472	846605698623727
CL1 vs k-	ENSG00000221740	365452301792609	1.74888e+07	410595351211474	846605698623727
CL1 vs k-	ENSG00000222076	281152845469735	432162	550279473956546	846605698623727
CL1 vs k-	ENSG00000222129	182696870313134	-961398	550293704105423	846605698623727
CL1 vs k-	ENSG00000222293	562305690939471	-180500	55028013743827	846605698623727
CL1 vs k-	ENSG00000222328	234559656955475	-4.42997e+07	108953685087016	846605698623727
CL1 vs k-	ENSG00000222365	110000914969382	-6.50748e+06	712755441786662	871494896602974
CL1 vs k-	ENSG00000222414	213934819566052	-3.50138e+07	405095431963236	846605698623727
CL1 vs k-	ENSG00000222440	472531694102197	-822754	550286558864598	846605698623727
CL1 vs k-	ENSG00000222465	562305690939471	-180500	55028013743827	846605698623727
CL1 vs k-	ENSG00000222612	787227967315259	-451105	550284690985914	846605698623727
CL1 vs k-	ENSG00000222626	265623190654086	1.20169e+06	955923023529245	988279413955807
CL1 vs k-	ENSG00000222640	566719491088408	-751974	873488391015304	958158039583807
CL1 vs k-	ENSG00000222644	221352658878405	-1.05124e+07	99656957618369	99656957618369
CL1 vs k-	ENSG00000222788	419079810702033	-1.20037e+07	855032907637084	957185075081961
CL1 vs k-	ENSG00000222810	489667614103844	-5.16778e+06	684505178635777	871494896602974
CL1 vs k-	ENSG00000222923	562305690939471	-180500	55028013743827	846605698623727
CL1 vs k-	ENSG00000222974	762573426315947	-1.37003e+07	73552506319243	885109965054492
CL1 vs k-	ENSG00000223078	564957388127927	-374389	550281265792992	846605698623727
CL1 vs k-	ENSG00000223107	282478694063964	623492	550279771421805	846605698623727
CL1 vs k-	ENSG00000223125	282478694063964	623492	550279771421805	846605698623727
CL1 vs k-	ENSG00000223156	156194048195066	-2.47912e+07	810337882770655	929895931048293
CL1 vs k-	ENSG00000223247	196806991828815	815587	550281996072472	846605698623727
CL1 vs k-	ENSG00000223467	177082127102724	-7.69582e+06	939109329244065	986064795706268
CL1 vs k-	ENSG00000225616	155025169185624	-330344	55027961126339	846605698623727
CL1 vs k-	ENSG00000225840	114950530112121	4.79106e+07	434679421847289	846605698623727
CL1 vs k-	ENSG00000226471	60316655109829	-5.93641e+06	749178899486033	891584024580357
CL1 vs k-	ENSG00000227404	195301624486547	4.46496e+06	550280226949402	846605698623727
CL1 vs k-	ENSG00000228888	508461649315135	-288014	55028594946735	846605698623727
CL1 vs k-	ENSG00000230530	237466482691666	3.21476e+07	194776459843507	846605698623727
CL1 vs k-	ENSG00000231340	752599040186578	-1.40352e+07	687253283143906	871494896602974
CL1 vs k-	ENSG00000232040	388093349058785	-501367	550285830070499	846605698623727
CL1 vs k-	ENSG00000232723	282478694063964	623492	550279771421805	846605698623727
CL1 vs k-	ENSG00000233125	885410635513621	3.34086e+06	799155661358306	919576377453393
CL1 vs k-	ENSG00000233421	572268506007141	-1.31839e+07	757434422429441	893602408484172
CL1 vs k-	ENSG00000233476	195301624486547	4.46496e+06	550280226949402	846605698623727
CL1 vs k-	ENSG00000234042	423718041095945	-569773	550285562016471	846605698623727
CL1 vs k-	ENSG00000234518	177082127102724	-7.69581e+06	939109329244065	986064795706268
CL1 vs k-	ENSG00000234741	32341890696575	1.13046e+07	773373092616541	909536557093752
[truncated: 1,781 more rows]
