# Supplementary material for: Yeast strains isolated from fermented beverage produce extracellular vesicles with anti-inflammatory effects
Source: Sci Rep. 2024 Jan 6;14:730. doi: 10.1038/s41598-024-51370-7 (PMC10771474; doi:10.1038/s41598-024-51370-7)
Supplement: Supplementary file 4 — Supplementary Information 4. [file 41598_2024_51370_MOESM4_ESM.xlsx]

## Sheet: Table_S3
Contrast	Ensembl ID	Mean Abundance	Fold-change (log2)	P-value	Q-value
CL4 vs k-	YAL067C	837421321864996	-191218470065844	744593960519553	999927725254707
CL4 vs k-	YAL064W-B	318066323648525	-211772803581109	744902926540171	999927725254707
CL4 vs k-	YAL062W	229550247376886	-241690204351687	48903850533634	999927725254707
CL4 vs k-	YAL061W	256238611239915	-119947863159763	709206448313912	999927725254707
CL4 vs k-	YAL060W	272774614888152	-232332657017917	435276908762286	999927725254707
CL4 vs k-	YAL058W	528388500699856	564519004204125	554175318064392	999927725254707
CL4 vs k-	YAL056C-A	229176875240169	420162669850521	120654252572388	999927725254707
CL4 vs k-	YAL056W	261519110335804	-334814123118362	908331304481258	999927725254707
CL4 vs k-	YAL055W	190617043320277	-203447226272068	744782528631821	999927725254707
CL4 vs k-	YAL054C	10078574372473	-776847888994249	153801663916429	999927725254707
CL4 vs k-	YAL053W	421840639187118	179590861934973	571608499819538	999927725254707
CL4 vs k-	YAL051W	53543024403871	117577382383486	983041496821583	999927725254707
CL4 vs k-	YAL049C	402544469018057	150399373281318	997692020296145	999927725254707
CL4 vs k-	YAL048C	121987666182534	144368336195681	781458835997294	999927725254707
CL4 vs k-	YAL046C	303177740008206	105906319439945	883385030469592	999927725254707
CL4 vs k-	YAL043C	314376559411896	-487352230588938	154513575169793	999927725254707
CL4 vs k-	YAL042W	112637505127428	75102560758173	991786011356738	999927725254707
CL4 vs k-	YAL041W	681700194527294	292382964854598	673985604743077	999927725254707
CL4 vs k-	YAL040C	170209462270225	-14350167773987	399081055821194	999927725254707
CL4 vs k-	YAL039C	195736754581162	-180781440535676	124298650099376	999927725254707
CL4 vs k-	YAL038W	270778878737256	-887778738573205	1919.41	910304
CL4 vs k-	YAL037C-B	479314144280565	-253900275583404	744649128607473	999927725254707
CL4 vs k-	YAL035W	108006959496791	-966791462917446	925501399693414	999927725254707
CL4 vs k-	YAL034W-A	125931411502618	-205763004339206	37104295689862	999927725254707
CL4 vs k-	YAL034C	698151414500067	-123822770628587	521163173602015	999927725254707
CL4 vs k-	YAL033W	1949354809647	161527406558315	660763213841554	999927725254707
CL4 vs k-	YAL032C	257664957914892	163326441456465	645544092351929	999927725254707
CL4 vs k-	YAL031C	754807147756633	148481732382134	558891801191397	999927725254707
CL4 vs k-	YAL029C	925562735225461	-178969866878075	174910673182299	999927725254707
CL4 vs k-	YAL028W	960764703306878	161829721356642	59245643004853	999927725254707
CL4 vs k-	YAL026C-A	594182778329014	-176526459148445	233133793225051	999927725254707
CL4 vs k-	YAL025C	479289394682622	814348281350529	42565513718471	711212756776342
CL4 vs k-	YAL024C	83906945808735	127364191545132	796196495438893	999927725254707
CL4 vs k-	YAL023C	108610061595765	-525108583009898	828388309361519	999927725254707
CL4 vs k-	YAL021C	669929079883624	-152069316524582	517919677483564	999927725254707
CL4 vs k-	YAL019W	235221696119787	-20709899826402	744553565587457	999927725254707
CL4 vs k-	YAL017W	314698954862701	-994817177984389	604798848930889	999927725254707
CL4 vs k-	YAL016C-A	444183859555119	107263189249833	898094920719847	999927725254707
CL4 vs k-	YAL016W	101657670097508	-155933010091298	588715882639479	999927725254707
CL4 vs k-	YAL015C	283400186298488	150826579491341	662604961872325	999927725254707
CL4 vs k-	YAL013W	194009888778281	308594273013775	944728789794288	999927725254707
CL4 vs k-	YAL012W	329312964390982	-268211336391663	418633580222582	999927725254707
CL4 vs k-	YAL011W	233111066632088	134890019038937	606320029018787	999927725254707
CL4 vs k-	YAL010C	30532335062562	107174594642675	892047244089683	999927725254707
CL4 vs k-	YAL009W	117957717061734	142392903263605	788791646256544	999927725254707
CL4 vs k-	YAL007C	176013040437143	937424314088002	782910046395583	999927725254707
CL4 vs k-	YAL005C	132171054442791	756142956339727	871869486879291	999927725254707
CL4 vs k-	YAL004W	408770087351558	220307320593216	224611392314346	999927725254707
CL4 vs k-	YAL003W	114128314306177	-167203231018461	260255135985611	999927725254707
CL4 vs k-	YAL002W	398193921066857	-150627891592421	508524407241332	999927725254707
CL4 vs k-	YAL001C	618201863488577	110963309973214	90067228490481	999927725254707
CL4 vs k-	YAR002W	16487757741171	217308068763406	399831385382949	999927725254707
CL4 vs k-	YAR002C-A	908230314378806	-931985141656278	639029440593524	999927725254707
CL4 vs k-	YAR003W	919370993404181	870901683816449	639064678182527	999927725254707
CL4 vs k-	YAR007C	587167991718921	-121180218665525	53115942099527	999927725254707
CL4 vs k-	YAR009C	660695805641105	418677860488944	107862636493923	476842738833551
CL4 vs k-	YAR014C	275366246294637	668773604233775	845434231268816	999927725254707
CL4 vs k-	YAR019C	14674061032703	183229697157074	579402037754572	999927725254707
CL4 vs k-	YAR019W-A	190063332889177	157655232207037	687977612680183	999927725254707
CL4 vs k-	YAR033W	834069759340322	142340507955283	601088416636155	999927725254707
CL4 vs k-	YAR035W	102113221338296	-105927003107156	625601063593841	870281526326484
CL4 vs k-	YAR042W	368029537724039	176890286971536	958424772959958	999927725254707
CL4 vs k-	YAR050W	146861885837611	147073554722121	767700170555999	999927725254707
CL4 vs k-	YAR061W	187177763748257	956794300461734	792149633455034	999927725254707
CL4 vs k-	YAR066W	337367111440142	116478529962405	882023322017306	999927725254707
CL4 vs k-	YAR068W	255919655593966	-498652525302717	997829260454783	999927725254707
CL4 vs k-	YAR069C	148052669528802	148594535273703	754994832136439	999927725254707
CL4 vs k-	YAR071W	691623593926753	-182477469980031	524246214737726	811450277088408
CL4 vs k-	YBL113C	305105564811533	-182801922897029	125402903055331	999927725254707
CL4 vs k-	YBL111C	561919602801455	18929256056037	466999141132875	999927725254707
CL4 vs k-	YBL108C-A	206179802800971	15746341484404	69439365735067	999927725254707
CL4 vs k-	YBL107W-A	155723854001544	-179941008987115	139578883392322	999927725254707
CL4 vs k-	YBL107C	533527742609926	-134220595143766	460471962108698	999927725254707
CL4 vs k-	YBL106C	318328974425484	148048194779509	591558492059039	999927725254707
CL4 vs k-	YBL105C	160792729973065	143244630978817	988603554844657	999927725254707
CL4 vs k-	YBL104C	103779852227281	-179302635988248	16871645756393	999927725254707
CL4 vs k-	YBL103C	225945288967565	105228802596554	932328882844939	999927725254707
CL4 vs k-	YBL101C	21122237956898	396126037596988	212728855116144	999927725254707
CL4 vs k-	YBL100C	298941526782067	14072423493583	735916451634058	999927725254707
CL4 vs k-	YBL099W	432831781081791	-777688168307819	130535698706286	306936281448453
CL4 vs k-	YBL098W	248962084689654	140353977180092	74294138589376	999927725254707
CL4 vs k-	YBL097W	351268405525266	373217256882438	326363603079157	999927725254707
CL4 vs k-	YBL096C	784107838922557	926053479431345	937428743488873	999927725254707
CL4 vs k-	YBL095W	480103869313333	-14866936222312	546821565601157	999927725254707
CL4 vs k-	YBL094C	336550880397096	176708876415797	550114463462101	999927725254707
CL4 vs k-	YBL092W	149236418199156	234178120690369	448481724216787	999927725254707
CL4 vs k-	YBL090W	202276605179622	-203345034368839	744787638360446	999927725254707
CL4 vs k-	YBL088C	163014228223468	171715544647049	909149381024007	999927725254707
CL4 vs k-	YBL087C	119058195397639	143665735439834	786426132413857	999927725254707
CL4 vs k-	YBL086C	472373681782035	117025981183126	875196723535661	999927725254707
CL4 vs k-	YBL085W	178390049819739	-995302909946339	705599129549969	999927725254707
CL4 vs k-	YBL082C	254763739595784	-130107762261752	687306240222668	999927725254707
CL4 vs k-	YBL081W	299862256469442	175411177210535	559860310929691	999927725254707
CL4 vs k-	YBL080C	585768928676488	593826917417833	574615445102771	999927725254707
CL4 vs k-	YBL079W	812502485622402	224539200562448	453099017241533	999927725254707
CL4 vs k-	YBL076C	31591898683125	-245510662731285	449097916614679	999927725254707
CL4 vs k-	YBL075C	541475657318135	-298448748962193	477016971094024	999927725254707
CL4 vs k-	YBL072C	160896315389269	-235355682040256	923314715576514	999927725254707
CL4 vs k-	YBL068W	909296848452845	15590139535582	741157596954716	999927725254707
CL4 vs k-	YBL067C	445011716543053	769381160774034	877231314564307	999927725254707
CL4 vs k-	YBL066C	872260490917949	-703334303431661	196355131320005	999927725254707
CL4 vs k-	YBL064C	130906832720054	192356967910335	492149442750522	999927725254707
CL4 vs k-	YBL063W	473063275571793	115424023098902	988823889308398	999927725254707
CL4 vs k-	YBL061C	357128308513885	746687441275393	903621852728411	999927725254707
CL4 vs k-	YBL060W	108408847923003	215147883929151	369559642808182	999927725254707
CL4 vs k-	YBL058W	256905554489979	-554755948048152	850522216145195	999927725254707
CL4 vs k-	YBL056W	348074647392104	909327662639223	846184033035274	999927725254707
CL4 vs k-	YBL054W	123999743172233	235009699698848	445007760167868	999927725254707
CL4 vs k-	YBL050W	164657152570136	148773440206774	755229745650986	999927725254707
CL4 vs k-	YBL047C	459176160839155	134149025995447	753882050679489	999927725254707
CL4 vs k-	YBL045C	200017732296741	26515141568609	945175293354575	999927725254707
CL4 vs k-	YBL043W	817809359838187	-190816806166689	744701109857848	999927725254707
CL4 vs k-	YBL042C	309165210920889	168854730031211	6093236084391	999927725254707
CL4 vs k-	YBL039C	125231649011762	145275649884907	776061631470744	999927725254707
CL4 vs k-	YBL038W	618709664822727	-222203245303989	74471663240853	999927725254707
CL4 vs k-	YBL037W	52001700434208	830419492500886	938043305849393	999927725254707
CL4 vs k-	YBL033C	299909502439489	-23814097144114	485586718821624	999927725254707
CL4 vs k-	YBL030C	754857905195607	-515900584685168	273570364805758	999927725254707
CL4 vs k-	YBL029W	90280174266003	212508799702579	367882421322639	999927725254707
CL4 vs k-	YBL027W	589246253521578	-175996788193606	235775555654691	999927725254707
CL4 vs k-	YBL025W	356025578353577	-172012212661644	31323636607256	999927725254707
CL4 vs k-	YBL024W	598036066003642	599875592427315	578745321315057	999927725254707
CL4 vs k-	YBL023C	650261991839508	-542428710547211	920801929610578	999927725254707
CL4 vs k-	YBL022C	15182708845664	763972529050964	18549488507362	999927725254707
CL4 vs k-	YBL020W	215473195311829	300391421943296	289307182456181	999927725254707
CL4 vs k-	YBL019W	170322666169317	250563626108229	412020804949343	999927725254707
CL4 vs k-	YBL018C	365901491576911	458687106318555	481165389334318	999927725254707
CL4 vs k-	YBL017C	624232368969664	181460797375687	997364380098463	999927725254707
CL4 vs k-	YBL016W	969373624922506	181774861980418	464955639483219	999927725254707
CL4 vs k-	YBL015W	522162069941588	-274736356612649	502966000590632	999927725254707
CL4 vs k-	YBL014C	248039255368414	-207954858037665	744564516020734	999927725254707
CL4 vs k-	YBL010C	196321801393764	408728108394909	190654302374928	999927725254707
CL4 vs k-	YBL009W	245656281590322	150209656108115	691236503080024	999927725254707
CL4 vs k-	YBL008W	503352241258441	447355117630483	213293054740125	999927725254707
CL4 vs k-	YBL007C	137992242024621	-389323665805643	867507305725678	999927725254707
CL4 vs k-	YBL005W	501277379594491	-580345987360959	811017900182572	999927725254707
CL4 vs k-	YBL005W-B	138884434890526	-181917785901257	739847257625382	967406520687805
CL4 vs k-	YBL004W	26352720477942	119014812636346	932725544538487	999927725254707
CL4 vs k-	YBL002W	535123606489546	-175440335785763	24863789122481	999927725254707
CL4 vs k-	YBR001C	273413752687427	-145497881544516	399440131709989	999927725254707
CL4 vs k-	YBR002C	836496358850729	126459323078346	894013810718425	999927725254707
CL4 vs k-	YBR004C	501656699132169	189837578949223	449023942888987	999927725254707
CL4 vs k-	YBR005W	247779670351697	-16847522769617	371237477004602	999927725254707
CL4 vs k-	YBR006W	922583421117872	192062800565951	538913397673039	999927725254707
CL4 vs k-	YBR007C	118224411451661	-192178080306339	366296564184373	999927725254707
CL4 vs k-	YBR008C	424127720662557	359309212353697	959386373840874	999927725254707
CL4 vs k-	YBR009C	901195497751789	-155511825396346	371985615822929	999927725254707
CL4 vs k-	YBR010W	368139142507763	-572878934002001	222805920117958	439808523246797
CL4 vs k-	YBR011C	929797190384852	416251382298397	89639802478185	999927725254707
CL4 vs k-	YBR015C	194375002738415	-227555919981235	412616633695589	999927725254707
CL4 vs k-	YBR016W	180093978495946	155344980179538	708419409726673	999927725254707
CL4 vs k-	YBR017C	122679086192191	250979355350582	279813603044929	999927725254707
CL4 vs k-	YBR020W	113882044600507	140759556419821	826856508426203	999927725254707
CL4 vs k-	YBR021W	149768503977309	101646510276684	958226336259442	999927725254707
CL4 vs k-	YBR023C	219621197442241	547221818032913	874376195700859	999927725254707
CL4 vs k-	YBR024W	618718154295922	-176490780655138	230362809938915	999927725254707
CL4 vs k-	YBR025C	255297305331254	-486347076102341	115896747977932	999927725254707
CL4 vs k-	YBR026C	209076870451915	-166670432629259	392389164386914	999927725254707
CL4 vs k-	YBR029C	510595492221807	-164634366339271	329618793390785	999927725254707
CL4 vs k-	YBR030W	578048159452284	117575180012773	974649669981321	999927725254707
CL4 vs k-	YBR031W	155361892007358	-612274759856451	1.01698e+08	148829835848043
CL4 vs k-	YBR033W	189840798102987	160086019325368	671346422463286	999927725254707
CL4 vs k-	YBR034C	126853779328288	-196678710057039	744650313870328	999927725254707
CL4 vs k-	YBR035C	123974376530927	835064410107735	716343378248531	999927725254707
CL4 vs k-	YBR036C	948510258186802	620509002896748	9546087890128	999927725254707
CL4 vs k-	YBR038W	907351766485032	216164670609298	42494861707953	999927725254707
CL4 vs k-	YBR041W	332514139660132	-143639159193166	40116795562828	999927725254707
CL4 vs k-	YBR043C	652822035446448	137145433434855	73185388398568	999927725254707
CL4 vs k-	YBR044C	989396079436538	138757008776593	833969917786666	999927725254707
CL4 vs k-	YBR045C	679266752000546	-177382524769006	215211653271522	999927725254707
CL4 vs k-	YBR046C	341879254362132	135604800748022	751116297369801	999927725254707
CL4 vs k-	YBR048W	474192256338889	819161780650232	191493333673662	393011738114431
CL4 vs k-	YBR049C	159951272792529	-252166340133595	900976361543568	999927725254707
CL4 vs k-	YBR051W	531706982883858	-158055467522199	471982467078328	999927725254707
CL4 vs k-	YBR052C	100779955198866	202065858137091	353736204213226	999927725254707
CL4 vs k-	YBR053C	361060159819765	313915033728347	955285345515437	999927725254707
CL4 vs k-	YBR054W	170908411585034	-230372171155233	322466433522642	999927725254707
CL4 vs k-	YBR055C	424679121501767	-172444897192864	301833291000506	999927725254707
CL4 vs k-	YBR056W	767387926470122	-874362491452909	687202039880535	999927725254707
CL4 vs k-	YBR056C-B	489646476001266	187939888930736	465254337345156	999927725254707
CL4 vs k-	YBR058C	379281462105977	-119540614102967	887206215295642	999927725254707
CL4 vs k-	YBR059C	260380881846591	-181006830408949	120114942543185	999927725254707
CL4 vs k-	YBR060C	32662165874743	9898434237043	966342551784149	999927725254707
CL4 vs k-	YBR061C	427801414863655	104857011791891	942342758990552	999927725254707
CL4 vs k-	YBR063C	813049062561992	129943312137211	791119037117628	999927725254707
CL4 vs k-	YBR067C	321256474374712	90340035878754	112492856009362	999927725254707
CL4 vs k-	YBR068C	160156251215348	218109226905753	975569554117811	999927725254707
CL4 vs k-	YBR069C	389575657558937	181378061739819	512540270503841	999927725254707
CL4 vs k-	YBR072W	10148914777622	-177719972249764	218088517804307	999927725254707
CL4 vs k-	YBR072C-A	718772900516288	12083509911484	930243797522134	999927725254707
CL4 vs k-	YBR073W	365670711051302	111528404538947	935599654250703	999927725254707
CL4 vs k-	YBR074W	154206687627737	-362479453535996	892834760971454	999927725254707
CL4 vs k-	YBR076W	168195115853488	314894979712795	238344619203902	999927725254707
CL4 vs k-	YBR076C-A	280726401297991	980382898470251	82419171473645	999927725254707
CL4 vs k-	YBR078W	253392901794227	-720116087652126	130903550759119	306936281448453
CL4 vs k-	YBR079C	340216281971808	-818326507042883	728534968875299	999927725254707
CL4 vs k-	YBR080C	171500414804164	-409616457598434	860074185559757	999927725254707
CL4 vs k-	YBR081C	174999152710969	32598178006911	278910905009838	999927725254707
CL4 vs k-	YBR082C	139922838812131	149455686870219	746608683222702	999927725254707
CL4 vs k-	YBR083W	691478898961179	726947503680822	164744121224628	999927725254707
CL4 vs k-	YBR084W	440999715882091	-327347482681839	337976703609329	999927725254707
CL4 vs k-	YBR084C-A	453733131966505	-508633229925543	142355628736545	999927725254707
CL4 vs k-	YBR086C	947126708929192	130883876663114	8771136525761	999927725254707
CL4 vs k-	YBR088C	171057687931222	153672638848578	714179469859355	999927725254707
CL4 vs k-	YBR089C-A	81812800630857	125389755437715	906463920980244	999927725254707
CL4 vs k-	YBR092C	724884131504573	-172623590384902	322603891673408	999927725254707
CL4 vs k-	YBR093C	182609870488496	-33657422710463	121342527133571	999927725254707
CL4 vs k-	YBR094W	672922082676886	-173238916962095	347389014237389	999927725254707
CL4 vs k-	YBR095C	756214876701706	110610597292017	705472902368995	999927725254707
CL4 vs k-	YBR097W	168511203833612	739031087254964	859229365659186	999927725254707
CL4 vs k-	YBR098W	126078112493961	141993181880674	802407773750036	999927725254707
CL4 vs k-	YBR099C	877340911602797	129364305122045	880800145322882	999927725254707
CL4 vs k-	YBR101C	32851292863874	136039083284207	760574792174948	999927725254707
CL4 vs k-	YBR102C	797327984009198	124635232608135	907073711424867	999927725254707
CL4 vs k-	YBR103W	130127162146127	-179576221184837	158699673518824	999927725254707
CL4 vs k-	YBR104W	770390718861768	-174057465656567	289394490691243	999927725254707
CL4 vs k-	YBR105C	187408211617751	155998763681557	707411824439315	999927725254707
CL4 vs k-	YBR106W	108513204282623	-179352682588016	162427549430359	999927725254707
CL4 vs k-	YBR108W	343453333956354	-274650394314489	83746709577814	999927725254707
CL4 vs k-	YBR109C	479586852261912	-174046292740361	281947333576397	999927725254707
CL4 vs k-	YBR111C	658724944589919	-222730758437397	744716788867886	999927725254707
CL4 vs k-	YBR112C	135750804401875	-198395854788215	744562312807521	999927725254707
CL4 vs k-	YBR113W	312530875913331	172460707653249	585053980959796	999927725254707
CL4 vs k-	YBR114W	443788422477268	-172050845971769	306275267768013	999927725254707
CL4 vs k-	YBR115C	214563667117512	-128682247990384	499524700715559	999927725254707
CL4 vs k-	YBR116C	138215777544547	-189399825421554	744793389614246	999927725254707
CL4 vs k-	YBR117C	102068352909909	-224609356429332	744576810959599	999927725254707
CL4 vs k-	YBR118W	664520973940338	20146480887291	265267300366107	999927725254707
CL4 vs k-	YBR119W	567219304053809	117876130324983	974534505475063	999927725254707
CL4 vs k-	YBR120C	123023394789908	-54402835042203	79067882507522	999927725254707
CL4 vs k-	YBR121C	176216793885239	-123742663544627	506301035047535	999927725254707
CL4 vs k-	YBR122C	368462816523809	1122163777284	937024981399176	999927725254707
CL4 vs k-	YBR123C	145794106535235	-115841096177186	57591120221079	999927725254707
CL4 vs k-	YBR126C	224366338937973	-123199112712869	71113702448822	999927725254707
CL4 vs k-	YBR126W-A	701181991533385	195797692833712	404144429579785	999927725254707
CL4 vs k-	YBR126W-B	160859865804496	-262729467931921	243503536354918	999927725254707
CL4 vs k-	YBR127C	108692515657187	-232622068893937	235342730865539	999927725254707
CL4 vs k-	YBR131W	739717562728965	200434892148408	426496798100396	999927725254707
CL4 vs k-	YBR132C	205077881680219	155344329636603	702777763829624	999927725254707
CL4 vs k-	YBR133C	234035279115828	-205735895478119	744569621720934	999927725254707
CL4 vs k-	YBR134W	519142474632912	127244209436903	968765926498072	999927725254707
CL4 vs k-	YBR136W	95222679321882	403992668273639	556497929595541	158508537798891
CL4 vs k-	YBR139W	670300725192143	160108225491537	570793131311657	999927725254707
CL4 vs k-	YBR140C	124163328613126	-202076865806167	481638215537435	999927725254707
CL4 vs k-	YBR143C	935961661903445	-193723232468039	744622422286464	999927725254707
CL4 vs k-	YBR145W	880996186624106	-172141912110645	315403222285934	999927725254707
CL4 vs k-	YBR146W	659907937520448	552122489416934	13341752446996	539260927476676
CL4 vs k-	YBR147W	246520150128068	-208602501307951	744672816295071	999927725254707
CL4 vs k-	YBR148W	535613829947668	-174682948011196	265235317948103	999927725254707
CL4 vs k-	YBR149W	114291893429452	-123875006196134	612400203172366	999927725254707
CL4 vs k-	YBR150C	163063242767531	-363200058134454	906964668276964	999927725254707
CL4 vs k-	YBR151W	976911097352175	198339053458463	504320815487355	999927725254707
CL4 vs k-	YBR153W	698901231462265	-177669295503521	222291910931691	999927725254707
CL4 vs k-	YBR154C	125077768785731	142883142420286	801562682484989	999927725254707
CL4 vs k-	YBR156C	210725909278534	154950717278971	579790974846119	999927725254707
CL4 vs k-	YBR158W	121445935326198	-197188665553196	744599388950149	999927725254707
CL4 vs k-	YBR159W	830527596513996	13003797004811	875912100590925	999927725254707
CL4 vs k-	YBR161W	669696079249394	-220100078243692	744635414890357	999927725254707
CL4 vs k-	YBR162C	588182798489612	358204060253431	822889782405729	219644291605655
CL4 vs k-	YBR162W-A	148193698586889	14976447226427	765605012991761	999927725254707
CL4 vs k-	YBR164C	2542717164589	104010950047401	862581786992641	999927725254707
CL4 vs k-	YBR169C	30795017562767	-160618604585152	631477784270359	999927725254707
CL4 vs k-	YBR170C	278320771545935	-533857039231787	75625210746527	999927725254707
CL4 vs k-	YBR172C	911182061039	-178448118621783	190708474595505	999927725254707
CL4 vs k-	YBR173C	175207323737918	-15389625652234	393280908647545	999927725254707
CL4 vs k-	YBR175W	184435124746935	-273624168340109	744664671714008	999927725254707
CL4 vs k-	YBR177C	303808466917173	-375754003894895	202720385364648	999927725254707
CL4 vs k-	YBR179C	238055342556865	135214952745651	767336371179547	999927725254707
CL4 vs k-	YBR181C	110869742827418	137562683301785	832062338842473	999927725254707
CL4 vs k-	YBR183W	187043803787784	152912623526872	725234778111715	999927725254707
CL4 vs k-	YBR187W	26603685741211	-209764599793017	744682091786135	999927725254707
CL4 vs k-	YBR188C	327128448620728	-211102311121929	744862376806039	999927725254707
CL4 vs k-	YBR189W	17387289343086	-132924694329171	459863415283629	999927725254707
CL4 vs k-	YBR190W	251511573142908	835132618735008	940859576275699	999927725254707
CL4 vs k-	YBR191W	409556200400626	-172544810998357	308079797133258	999927725254707
CL4 vs k-	YBR192W	121826195600124	138985847286541	813684901558016	999927725254707
CL4 vs k-	YBR193C	574400721643363	12339013107154	945259959036757	999927725254707
CL4 vs k-	YBR194W	135967366005524	-155624314019457	476593511957283	999927725254707
CL4 vs k-	YBR195C	106099652384769	-194876789213186	744626321373092	999927725254707
CL4 vs k-	YBR196C	591654257828362	-378726174496148	362316411079106	11561434952028
CL4 vs k-	YBR197C	17840146464617	843689121354137	941311526228319	999927725254707
CL4 vs k-	YBR198C	456801153166884	-218314519026003	744568282896723	999927725254707
CL4 vs k-	YBR199W	409156225666984	-216281334874989	744611864140183	999927725254707
CL4 vs k-	YBR200W	884094257049544	132210276595144	927435219706881	999927725254707
CL4 vs k-	YBR201C-A	153229606336291	22362791538749	312146998546229	999927725254707
CL4 vs k-	YBR202W	449262279442706	173494558951554	616151492572459	999927725254707
CL4 vs k-	YBR203W	243449453169399	161412650996419	667203286882361	999927725254707
CL4 vs k-	YBR204C	145923276722262	147600001620268	766415595898891	999927725254707
CL4 vs k-	YBR205W	287477530714808	-210720919096045	744628505062917	999927725254707
CL4 vs k-	YBR207W	193188553719709	965737933506528	798568982191616	999927725254707
CL4 vs k-	YBR208C	76046505176433	202498264704303	405723220235731	999927725254707
CL4 vs k-	YBR212W	732766966768673	-188325451336008	349211967167745	999927725254707
CL4 vs k-	YBR213W	552374581862039	1767751488555	471425232543622	999927725254707
CL4 vs k-	YBR214W	476268918049406	182914676771994	506417069402636	999927725254707
CL4 vs k-	YBR215W	3019751701734	-115705399845235	570509566280789	999927725254707
CL4 vs k-	YBR217W	425579788381184	-213343988989973	744771871827046	999927725254707
CL4 vs k-	YBR218C	570530186727018	208027849481927	64029962932422	999927725254707
CL4 vs k-	YBR220C	434494067774381	114550624124152	974052019496404	999927725254707
CL4 vs k-	YBR221C	422170838872171	-522534521402159	153256711476443	999927725254707
CL4 vs k-	YBR222C	911272358340879	-135729589081183	447201919726924	999927725254707
CL4 vs k-	YBR224W	701961460916635	166752194220682	590339434480537	999927725254707
CL4 vs k-	YBR225W	497892794996692	864952593806047	623789652437049	870281526326484
CL4 vs k-	YBR228W	274514702462568	-1674983992504	369712997183558	999927725254707
CL4 vs k-	YBR230C	212392799788252	-14110457894981	481423336082897	999927725254707
CL4 vs k-	YBR234C	66472090426227	-176555626131282	234224364586043	999927725254707
CL4 vs k-	YBR235W	256471545563983	356956396222484	994054028875682	999927725254707
CL4 vs k-	YBR236C	349827169692821	455283905619107	274651770991588	999927725254707
CL4 vs k-	YBR237W	213537696966965	134214405058215	777770259711064	999927725254707
CL4 vs k-	YBR238C	374308930396405	111013744103588	940865456081997	999927725254707
CL4 vs k-	YBR239C	758598317708816	-168055906967472	382207468040166	999927725254707
CL4 vs k-	YBR240C	346469525503266	-172290156387329	320370140431688	999927725254707
CL4 vs k-	YBR241C	688364437995722	34196512956702	991881076732023	999927725254707
CL4 vs k-	YBR242W	467733886296933	115074793527135	984524643827128	999927725254707
CL4 vs k-	YBR245C	37033865649576	17604478996638	394870249004724	999927725254707
CL4 vs k-	YBR246W	356147263427312	-10914705864886	697339995975367	999927725254707
CL4 vs k-	YBR247C	151728814446196	-196759525079541	744612532257504	999927725254707
CL4 vs k-	YBR248C	402434780339912	-352033204994627	353907962542561	999927725254707
CL4 vs k-	YBR249C	15572067433925	-188964363674963	15271984556753	999927725254707
CL4 vs k-	YBR250W	123682461817734	838425925935225	715963562555496	999927725254707
CL4 vs k-	YBR253W	432578277124876	506301856115242	514230711165048	999927725254707
CL4 vs k-	YBR254C	871459942158297	212922342570267	43533675534304	999927725254707
CL4 vs k-	YBR255W	179582751533258	-202096317301947	744582011618957	999927725254707
CL4 vs k-	YBR257W	170209915080462	148560170006714	756185639248429	999927725254707
CL4 vs k-	YBR260C	292502601305107	165851162862541	634106249281641	999927725254707
CL4 vs k-	YBR261C	524920689820612	-20921624685009	744718796019899	999927725254707
CL4 vs k-	YBR263W	298621251910986	-12050703714977	540186234423316	999927725254707
CL4 vs k-	YBR267W	690203926945283	-12126724467787	559645195908549	999927725254707
CL4 vs k-	YBR271W	72380451418736	198616463829717	416064535423675	999927725254707
CL4 vs k-	YBR272C	69679872957188	-335954344420386	100248142214278	999927725254707
CL4 vs k-	YBR273C	339949350449878	75640200462778	102607589345466	999927725254707
CL4 vs k-	YBR274W	854713458512963	131393794184393	868807102064737	999927725254707
CL4 vs k-	YBR275C	121485666381327	-759934927926919	754338864498202	999927725254707
CL4 vs k-	YBR276C	189774703577583	-873970328373101	659450276362035	999927725254707
CL4 vs k-	YBR278W	223691254401227	-142693236918694	409359192844964	999927725254707
CL4 vs k-	YBR279W	389801559422656	-173087955972725	297714526012198	999927725254707
CL4 vs k-	YBR280C	232994826676186	-167078876905216	377014342029628	999927725254707
CL4 vs k-	YBR283C	110535071949489	364204265112887	341970017831774	110787843944889
CL4 vs k-	YBR284W	487168243782859	-173995811085901	290450685362915	999927725254707
CL4 vs k-	YBR286W	25948364435999	-538149463267553	996900146643624	999927725254707
CL4 vs k-	YBR287W	417863215393077	120760441065898	851311586534018	999927725254707
CL4 vs k-	YBR288C	171738189690506	153396861996651	722542836159352	999927725254707
CL4 vs k-	YBR289W	185882754109999	12330512451813	658801651865152	999927725254707
CL4 vs k-	YBR290W	837322078613693	593502461592224	740336799073416	999927725254707
CL4 vs k-	YBR291C	121317614682944	-149888564590056	507859188862448	999927725254707
CL4 vs k-	YBR294W	845473032649409	132545288782104	788516781869571	999927725254707
CL4 vs k-	YBR295W	301843503569946	-574191649155327	660527984580817	999927725254707
CL4 vs k-	YBR296C-A	966953484631366	-193243501209238	745968959111852	999927725254707
CL4 vs k-	YBR297W	982794222671012	-277478924545342	602944305624488	999927725254707
CL4 vs k-	YBR298C	406425858665323	-3133257914433	344391963278548	192315722651863
CL4 vs k-	YBR299W	834173625854384	-128680464523561	430723767073348	132463164308644
CL4 vs k-	YCL068C	41195923794159	90540218654198	978424706796928	999927725254707
CL4 vs k-	YCL064C	103002391682784	187257917894246	444395981853608	999927725254707
CL4 vs k-	YCL063W	724374712978036	168435665297761	158181462605643	348222967295339
CL4 vs k-	YCL061C	189140508147937	615769475060939	9.33101e+09	638722533218755
CL4 vs k-	YCL059C	695346147674031	175249605229977	461617581729851	999927725254707
CL4 vs k-	YCL058C	187078837804919	-202679988461977	744834290864987	999927725254707
CL4 vs k-	YCL057W	398832686377403	-13751914368358	47193640661274	999927725254707
CL4 vs k-	YCL055W	488570789841284	-175245928975243	262777773165629	999927725254707
CL4 vs k-	YCL054W	203369979247508	-125830579775711	485782263650821	999927725254707
CL4 vs k-	YCL052C	325834765678821	154952706925644	628333623515841	999927725254707
CL4 vs k-	YCL051W	102627696607677	175521478742569	517702316394872	999927725254707
CL4 vs k-	YCL050C	876116256485284	58172874925818	371376633789619	20206697869271
CL4 vs k-	YCL049C	3637483348081	141718223528271	719599767590769	999927725254707
CL4 vs k-	YCL048W-A	917778116438191	-229251602069703	745154797726838	999927725254707
CL4 vs k-	YCL047C	321380357110235	176518766103259	55343363320478	999927725254707
CL4 vs k-	YCL045C	291158917376401	-17032830895667	351574865968014	999927725254707
CL4 vs k-	YCL046W	925798532752532	130652817920189	869353844003244	999927725254707
CL4 vs k-	YCL044C	35466426686121	70308150515777	690031633497825	92925511541379
CL4 vs k-	YCL043C	428211716058761	-886459751584197	151788854282876	344487645762849
CL4 vs k-	YCL041C	452312874561979	180780289548374	524765825118958	999927725254707
CL4 vs k-	YCL040W	452959661203131	-116348678774897	77283737038009	999927725254707
CL4 vs k-	YCL039W	275854386606062	597390607076919	823296568327468	999927725254707
CL4 vs k-	YCL038C	75157809172653	-191497728962938	744603802513015	999927725254707
CL4 vs k-	YCL037C	433746802797154	180901929911615	522031714312552	999927725254707
CL4 vs k-	YCL036W	147884455957982	-178389109651214	192589582248143	999927725254707
CL4 vs k-	YCL035C	55490607995997	-852362568498172	509586724135153	796498313399371
CL4 vs k-	YCL034W	446459277551628	271474325099029	551841991275218	999927725254707
CL4 vs k-	YCL033C	421309727057451	118456836004249	999499796513668	999927725254707
CL4 vs k-	YCL032W	160210938158186	-198449564823369	744650868952183	999927725254707
CL4 vs k-	YCL031C	260755252058718	-28585966697701	744671114374607	999927725254707
CL4 vs k-	YCL030C	262926604567891	-150585152073666	374543894882388	999927725254707
CL4 vs k-	YCL029C	310268041702721	142038274954068	718214029920715	999927725254707
CL4 vs k-	YCL028W	22473748472957	104375225661956	811119836876016	999927725254707
CL4 vs k-	YCL026C-A	670654416169133	120695918716864	940664678333111	999927725254707
CL4 vs k-	YCL025C	107406496701753	138282134187788	839214769251556	999927725254707
CL4 vs k-	YCL023C	538339700963775	568339330186211	557588770603266	999927725254707
CL4 vs k-	YCL024W	148385450048604	78963909364657	911375025678436	999927725254707
CL4 vs k-	YCL019W	299317166107614	-181970393420332	537166235740316	155083911869517
CL4 vs k-	YCL018W	505837465553521	-176790208021538	25034692659856	999927725254707
CL4 vs k-	YCL017C	136204955580973	-144500740163023	544882899294882	999927725254707
CL4 vs k-	YCL016C	318334809798929	100272217592867	997724223412282	999927725254707
CL4 vs k-	YCL014W	226330373518596	461455435515944	109917460896421	999927725254707
CL4 vs k-	YCL012C	248083032826336	168917786634489	608925268204406	999927725254707
CL4 vs k-	YCL011C	396095094128227	475781433276224	286160974680745	999927725254707
CL4 vs k-	YCL010C	834507294643712	-177381759315623	210017187688731	999927725254707
CL4 vs k-	YCL009C	106241169631948	-197480118132576	199754359598136	999927725254707
CL4 vs k-	YCL008C	269132963289228	361760320456193	922767292641345	999927725254707
CL4 vs k-	YCR002C	191452107513594	-156802385170964	542256183706319	999927725254707
CL4 vs k-	YCR003W	193022392509291	-204642656052313	744777311680142	999927725254707
CL4 vs k-	YCR004C	273656189193109	-181525997121508	975058291545296	999927725254707
CL4 vs k-	YCR005C	525620719624458	-403815853079092	345455575666635	999927725254707
CL4 vs k-	YCR006C	554373150964121	192640937436636	430698455098423	999927725254707
CL4 vs k-	YCR008W	435885797573999	11459078443607	974761395899656	999927725254707
CL4 vs k-	YCR009C	987778730452505	13263972555187	866916682043006	999927725254707
CL4 vs k-	YCR010C	352706481517501	-171019860951153	333994032463196	999927725254707
CL4 vs k-	YCR011C	19410850878128	-204281579000658	490331745571173	999927725254707
CL4 vs k-	YCR012W	524450200201731	-457506444265067	1.75807e+08	248708059790857
CL4 vs k-	YCR013C	745506042792215	967864935636022	942976072530627	999927725254707
CL4 vs k-	YCR014C	349784086515632	110856841926853	927744022856303	999927725254707
CL4 vs k-	YCR015C	486274505086104	-215779614707107	744661151786602	999927725254707
CL4 vs k-	YCR016W	536168133716003	-186614022357045	731518875359843	999927725254707
CL4 vs k-	YCR017C	198227332158302	-407674715137649	182810283214468	999927725254707
CL4 vs k-	YCR020C	117790099881332	-172753847575719	342741776683349	999927725254707
CL4 vs k-	YCR021C	117649219045082	-585120524129533	142253739816471	999927725254707
CL4 vs k-	YCR024C	149786283634462	286270136150085	320852162247393	999927725254707
CL4 vs k-	YCR024C-B	155562293614099	-180401523266183	13357672415901	999927725254707
CL4 vs k-	YCR026C	217091694969931	-131329890628624	468729191438863	999927725254707
CL4 vs k-	YCR028C	232410428117426	163728193543752	648969358271707	999927725254707
CL4 vs k-	YCR028C-A	221602105977361	-181078927673723	107023112382886	999927725254707
CL4 vs k-	YCR030C	293377105571529	724546672315659	91964109799665	999927725254707
CL4 vs k-	YCR031C	295819195208948	-472336200470725	393176338381427	692381900452605
CL4 vs k-	YCR032W	530241889271454	979957863544122	959730301236931	999927725254707
CL4 vs k-	YCR033W	347414364399696	795235693457586	438794168898236	721799400311672
CL4 vs k-	YCR035C	512588740956038	552459525569405	548127611426271	999927725254707
CL4 vs k-	YCR036W	211699633589656	-179277852458606	121244516172435	999927725254707
CL4 vs k-	YCR037C	328979439581845	-468708893890448	857239374833905	999927725254707
CL4 vs k-	YCR042C	259289656745502	-371304127134632	227911322076902	999927725254707
CL4 vs k-	YCR044C	713810562343201	147577990994415	658830702939319	999927725254707
CL4 vs k-	YCR045W-A	684544904192084	12076750968396	929630588068664	999927725254707
CL4 vs k-	YCR046C	557666397833161	19115680182385	438573915770178	999927725254707
CL4 vs k-	YCR047C	400223520545855	-313433416272876	839217708179206	999927725254707
CL4 vs k-	YCR048W	69197386988863	119498485932201	939456437501165	999927725254707
CL4 vs k-	YCR051W	30178518462459	170254145912172	602394487296467	999927725254707
CL4 vs k-	YCR052W	29525247495302	-428581398391543	11452737311736	999927725254707
CL4 vs k-	YCR053W	206870439915122	-325316565281816	568875551323049	838301333269104
CL4 vs k-	YCR054C	987955085167273	132102622204286	861983596398728	999927725254707
CL4 vs k-	YCR057C	154956794597627	-228127673194302	247790894005717	999927725254707
CL4 vs k-	YCR059C	586873721372286	-217012776218771	744695895675728	999927725254707
CL4 vs k-	YCR060W	163415571080438	-201154329431074	744961848782854	999927725254707
CL4 vs k-	YCR061W	222563204575561	-387356997381068	794850217399076	999927725254707
CL4 vs k-	YCR065W	120509913784513	-190757161050695	277389334760014	999927725254707
CL4 vs k-	YCR066W	851083409756686	281392210676973	690097347772288	999927725254707
CL4 vs k-	YCR067C	132423276099602	148583968651023	479298602339537	770168132704197
CL4 vs k-	YCR068W	502994242383392	166846441891749	625758941110226	999927725254707
CL4 vs k-	YCR069W	586915328984923	129514638550053	984780694874941	999927725254707
CL4 vs k-	YCR072C	305563311309717	433466057313255	109757197140707	999927725254707
CL4 vs k-	YCR073C	12223650178424	141606474886825	795984420065865	999927725254707
CL4 vs k-	YCR073W-A	460768416289104	128312496494162	803936825093734	999927725254707
CL4 vs k-	YCR075C	296122927211377	-167219547860309	380196141948624	999927725254707
CL4 vs k-	YCR076C	55991254433767	163872923172284	554242385902097	999927725254707
CL4 vs k-	YCR077C	211866040092207	261832498747421	44786848254482	999927725254707
CL4 vs k-	YCR079W	306719904492628	172610865348435	567850031472414	999927725254707
CL4 vs k-	YCR081W	125416994165104	142091802576713	802799926776135	999927725254707
CL4 vs k-	YCR083W	781055202493529	6093528130384	835040716063644	999927725254707
CL4 vs k-	YCR084C	142377671017604	70837848691806	899870829499685	999927725254707
CL4 vs k-	YCR087C-A	320526242091318	105637063971959	880561335480004	999927725254707
CL4 vs k-	YCR088W	292244805093169	-449483503819471	636196067913772	873791622079627
CL4 vs k-	YCR089W	151187960536191	739755834501375	885385455525803	999927725254707
CL4 vs k-	YCR091W	67623912758843	308834741566757	113930302339098	288312163915406
CL4 vs k-	YCR094W	903999520956242	-230255309897865	744628297578006	999927725254707
CL4 vs k-	YCR102C	643483865322122	620506879584869	593232739928356	999927725254707
CL4 vs k-	YDL248W	336415204191832	205469076983885	961882784947306	999927725254707
CL4 vs k-	YDL244W	232306252852426	-18128522581868	865265571502574	999927725254707
CL4 vs k-	YDL242W	243267852740313	102036820041659	842577094296257	999927725254707
CL4 vs k-	YDL240W	259886592331036	366367965435851	198602529334138	999927725254707
CL4 vs k-	YDL237W	118646526325065	849882162160131	787117565400885	999927725254707
CL4 vs k-	YDL236W	895023189280403	-120356126292315	599882944457196	999927725254707
CL4 vs k-	YDL235C	839910051223258	-190230629437794	744806242996546	999927725254707
CL4 vs k-	YDL234C	139981040931291	-174850716356363	555644653037602	999927725254707
CL4 vs k-	YDL233W	305022962974392	151503173642991	654723225284038	999927725254707
CL4 vs k-	YDL231C	435531120785075	-260777034359204	602302804686006	999927725254707
CL4 vs k-	YDL230W	239110459079181	123680147901698	854628686092484	999927725254707
CL4 vs k-	YDL229W	114097895493152	-176336860409157	243263191424701	999927725254707
CL4 vs k-	YDL226C	430707367996936	-182712011737213	648788026427512	882518071845629
CL4 vs k-	YDL225W	705384194264957	-135080577635193	470420058323481	999927725254707
CL4 vs k-	YDL224C	130105292482172	-157702561115054	461601958150915	999927725254707
CL4 vs k-	YDL223C	192033585282864	-154715180980917	307113904978784	569166555777275
CL4 vs k-	YDL222C	407626753188362	-578050772574787	181581246400551	688063222967802
CL4 vs k-	YDL220C	110029096948962	17250242819759	587559353963025	999927725254707
CL4 vs k-	YDL218W	249936105636259	169577309688454	603127001970799	999927725254707
CL4 vs k-	YDL215C	252557413093738	-111556565072819	717116441888733	999927725254707
CL4 vs k-	YDL214C	13293275687238	-264024197264807	125291347821611	999927725254707
CL4 vs k-	YDL213C	190481175080376	-202467214351963	744727314954693	999927725254707
CL4 vs k-	YDL212W	611521120960917	-231039811045905	356603997502194	999927725254707
CL4 vs k-	YDL207W	167297175246161	249872455798974	36796158505207	999927725254707
CL4 vs k-	YDL206W	682343647817854	118166617276918	946848062937689	999927725254707
CL4 vs k-	YDL205C	49056875508125	-218303076565652	744655183125413	999927725254707
CL4 vs k-	YDL204W	284106099372144	-621376431619928	153938907842535	347508896214743
CL4 vs k-	YDL199C	409519595359363	149696514146511	659350362378192	999927725254707
CL4 vs k-	YDL198C	251101338276501	-166843574666609	38791485929004	999927725254707
CL4 vs k-	YDL197C	453139647227646	604416645280938	833800756210338	999927725254707
CL4 vs k-	YDL196W	100148513053456	132463191423642	868278663854789	999927725254707
CL4 vs k-	YDL195W	184603367955204	-231131790549273	330242425552174	999927725254707
CL4 vs k-	YDL194W	151221154354494	123051844813086	865837094587875	999927725254707
CL4 vs k-	YDL193W	374751580916696	860449118960629	983653368955865	999927725254707
CL4 vs k-	YDL192W	444626771804067	181043605764902	520380428163751	999927725254707
CL4 vs k-	YDL191W	382542774540558	-320102690389712	601075238942291	999927725254707
CL4 vs k-	YDL190C	345896780851448	427604890246093	293311358329141	999927725254707
CL4 vs k-	YDL188C	358747618423529	139888564095494	7250424746175	999927725254707
CL4 vs k-	YDL185W	844779610476695	-530814739950965	128013832769936	798956920993545
CL4 vs k-	YDL184C	208885086772541	-121314396090234	522798102579644	999927725254707
CL4 vs k-	YDL182W	111047261009478	-230367181181222	744617539838977	999927725254707
CL4 vs k-	YDL181W	117054856719315	139020384951988	823111231243118	999927725254707
CL4 vs k-	YDL179W	836501313037659	14666923302625	653300964038972	999927725254707
CL4 vs k-	YDL178W	112396746783503	137932600872138	829373160460518	999927725254707
CL4 vs k-	YDL177C	597966338182496	-22157552739763	744794839682004	999927725254707
CL4 vs k-	YDL175C	526096547174116	18809563705648	454100181868238	999927725254707
CL4 vs k-	YDL174C	556062329934144	-581562929067856	183711926796392	999927725254707
CL4 vs k-	YDL172C	149502575138766	14790396252229	761634506592388	999927725254707
CL4 vs k-	YDL171C	559832695382194	-193759441857882	661659985390461	999927725254707
CL4 vs k-	YDL170W	311677424936682	173467620055423	574753527166735	999927725254707
CL4 vs k-	YDL166C	388599367536431	134224675136452	759109983486675	999927725254707
CL4 vs k-	YDL165W	114970579849931	208696226602563	558562140775063	999927725254707
CL4 vs k-	YDL164C	227709521086705	57910096338077	824130841231258	999927725254707
CL4 vs k-	YDL162C	427040812870318	114388516689822	972042001651928	999927725254707
CL4 vs k-	YDL161W	113723287399496	917993138009077	961623053323456	999927725254707
CL4 vs k-	YDL156W	47259320303371	113112256101287	969238026523346	999927725254707
CL4 vs k-	YDL155W	257848535917203	-209394629463518	744622277277671	999927725254707
CL4 vs k-	YDL154W	162097558435091	241889034335713	444461770301633	999927725254707
CL4 vs k-	YDL153C	41166145699083	-214291381619151	744587440546949	999927725254707
CL4 vs k-	YDL151C	64267813493579	152500496122425	619154319019216	999927725254707
CL4 vs k-	YDL149W	641105110143238	391100348085978	431820557704721	999927725254707
CL4 vs k-	YDL148C	43463626559034	-165643589343992	658393829228997	999927725254707
CL4 vs k-	YDL147W	760933038559841	470152606935662	827510031957442	999927725254707
CL4 vs k-	YDL145C	245388157213013	-109871786314311	73606166626026	999927725254707
CL4 vs k-	YDL144C	152179047749067	-152213290262517	56930557277605	999927725254707
CL4 vs k-	YDL143W	473894045740067	-125656953592451	755989279403827	999927725254707
CL4 vs k-	YDL140C	248751965050619	-621204187110331	82998486668684	999927725254707
CL4 vs k-	YDL139C	105514412510815	-193949782386706	744730250244188	999927725254707
CL4 vs k-	YDL138W	490074267618526	764062812910583	779538427322952	984631275463872
CL4 vs k-	YDL137W	121992965783925	588828092446978	874610430667276	999927725254707
CL4 vs k-	YDL136W	376611721012817	111745291366528	93992949548131	999927725254707
CL4 vs k-	YDL134C	838081412146236	293717043371542	82999474073418	999927725254707
CL4 vs k-	YDL133C-A	429628219779209	152889376006546	713867316615959	999927725254707
CL4 vs k-	YDL132W	192671618259004	160555476757502	668651039808729	999927725254707
CL4 vs k-	YDL131W	105246282468742	-178611886854153	184033453558606	999927725254707
CL4 vs k-	YDL130W-A	164965598666542	-213863533715108	104982099874641	999927725254707
CL4 vs k-	YDL130W	674164996922734	-402394237566411	196386707226969	396888183557741
CL4 vs k-	YDL128W	712626583195417	-176334765261665	249308378401555	999927725254707
CL4 vs k-	YDL126C	909632753466491	-416692360141116	77069293986969	367507959191794
CL4 vs k-	YDL125C	389015333968228	-153343137631691	558977422881606	999927725254707
CL4 vs k-	YDL124W	843729388680164	-186111718924631	351540796433763	999927725254707
CL4 vs k-	YDL123W	965722302150391	14299824845416	895408130152768	999927725254707
CL4 vs k-	YDL122W	179901785263543	-163819807521369	414735583199198	999927725254707
CL4 vs k-	YDL119C	773302562194618	-169406817773009	34995519036416	999927725254707
CL4 vs k-	YDL118W	661670021006178	19519859321869	427958379730577	999927725254707
CL4 vs k-	YDL117W	243719129357387	-206510317924325	744565772925064	999927725254707
CL4 vs k-	YDL116W	21776013541559	161288012282128	667106865723015	999927725254707
CL4 vs k-	YDL114W	767218816489149	-224381593987402	744665829033392	999927725254707
CL4 vs k-	YDL113C	992195262967341	-68042773802093	74037880295186	999927725254707
CL4 vs k-	YDL112W	81160822373633	596446998017417	87141231498005	999927725254707
CL4 vs k-	YDL110C	110821019576449	-578360388057453	198486204247827	999927725254707
CL4 vs k-	YDL109C	15658399345172	-199430732520497	7445862706831	999927725254707
CL4 vs k-	YDL108W	102807647940555	134783433792732	849840202058699	999927725254707
CL4 vs k-	YDL105W	230520467524545	931997062724339	795914388952697	999927725254707
CL4 vs k-	YDL102W	17342656680079	-137638066263343	436515491160859	999927725254707
CL4 vs k-	YDL100C	281381412532291	167007174007617	626774332771151	999927725254707
CL4 vs k-	YDL099W	466883912207326	114137578807708	978768173495407	999927725254707
CL4 vs k-	YDL097C	532126471870711	-21759708117591	566092492108347	838301333269104
CL4 vs k-	YDL096C	442614466171411	1593133039921	596973176951561	999927725254707
CL4 vs k-	YDL095W	161518606204014	102276842949892	992935852149549	999927725254707
CL4 vs k-	YDL093W	123350393134663	116679899003557	827362732846501	999927725254707
CL4 vs k-	YDL091C	195313057133549	699575146669236	871364539271589	999927725254707
CL4 vs k-	YDL090C	186841865167432	-167683415397233	25729961849078	999927725254707
CL4 vs k-	YDL089W	497732794108332	-161982341802936	334935651547578	999927725254707
CL4 vs k-	YDL086C-A	9226070400022	720172724829565	935679580479318	999927725254707
CL4 vs k-	YDL085W	160975179099614	133350934120146	799695075180632	999927725254707
CL4 vs k-	YDL084W	10313662508506	-210932160387904	283502684796843	999927725254707
CL4 vs k-	YDL083C	230468749455401	161624349781882	663973079198851	999927725254707
CL4 vs k-	YDL082W	120878525884163	-111065606684463	560358393239152	999927725254707
CL4 vs k-	YDL081C	504406170407499	-120136184926982	584476176917105	999927725254707
CL4 vs k-	YDL080C	432674997176718	114451369239144	973139929444788	999927725254707
CL4 vs k-	YDL079C	541039899929653	458355346023838	971983522214953	999927725254707
CL4 vs k-	YDL078C	326409318997757	-171335497021517	339975748089812	999927725254707
CL4 vs k-	YDL076C	130452760691037	142612879988656	793223934751051	999927725254707
CL4 vs k-	YDL075W	192100558528177	-117781434419596	655730809416918	999927725254707
CL4 vs k-	YDL074C	173214984951558	636280546113282	84192130218018	999927725254707
CL4 vs k-	YDL073W	331169105673505	-181935217948946	71073719368147	999927725254707
CL4 vs k-	YDL072C	337311620220709	266042183024352	720699423248855	999927725254707
CL4 vs k-	YDL070W	281009217390984	-134534350722627	581151460589487	999927725254707
CL4 vs k-	YDL067C	20269425556131	-149327011856057	583670730719442	999927725254707
CL4 vs k-	YDL066W	463204587145352	-45679347319844	270324330843796	999927725254707
CL4 vs k-	YDL065C	704647978629372	119747611851907	936953885269557	999927725254707
CL4 vs k-	YDL063C	145513969100211	140047008129212	931325689819816	999927725254707
CL4 vs k-	YDL062W	311860043389249	307702695698184	453468106860574	999927725254707
CL4 vs k-	YDL060W	526184682060693	-30068177360693	744567830205927	999927725254707
CL4 vs k-	YDL059C	508097380862871	225617498796483	156389028296565	347799412051185
CL4 vs k-	YDL058W	114543290588951	-104844556599998	703586438900598	999927725254707
CL4 vs k-	YDL056W	397124987253918	728443993635349	852056198632135	999927725254707
CL4 vs k-	YDL055C	177563310546069	-323017416587898	555764256811319	836230757932256
CL4 vs k-	YDL054C	23176355218323	167887047886781	622195314602164	999927725254707
CL4 vs k-	YDL053C	435365212221265	114084818085186	974261636308985	999927725254707
CL4 vs k-	YDL052C	785227460198066	-176531087529162	227310391429824	999927725254707
CL4 vs k-	YDL051W	382985391846077	-17144663183281	319557622270187	999927725254707
CL4 vs k-	YDL050C	236834007847182	162074515700595	653720914798719	999927725254707
CL4 vs k-	YDL048C	474396376517136	625568345050997	900242215498039	999927725254707
CL4 vs k-	YDL046W	494646788230302	-142096421380593	410446100764475	999927725254707
CL4 vs k-	YDL044C	179548711630602	158297134778877	6847241157595	999927725254707
CL4 vs k-	YDL041W	708162867477799	743266962865599	923160690371155	999927725254707
CL4 vs k-	YDL040C	657421157476416	-175542440965926	24382363878043	999927725254707
CL4 vs k-	YDL039C	112086456091217	206258814705925	315929316583826	999927725254707
CL4 vs k-	YDL036C	194181424188989	967174198468778	799603058245729	999927725254707
CL4 vs k-	YDL035C	132237502907332	136948072385976	83302854686551	999927725254707
CL4 vs k-	YDL033C	109976107482435	-231769929651179	74462028739203	999927725254707
CL4 vs k-	YDL031W	493727375973889	-148443732224561	545614082181239	999927725254707
CL4 vs k-	YDL030W	10865085547288	130576241837941	875743063401546	999927725254707
CL4 vs k-	YDL029W	122332122621661	-195492096646261	744635856195191	999927725254707
CL4 vs k-	YDL028C	218266769850045	-182916270030175	257261402320203	999927725254707
CL4 vs k-	YDL025C	677881971487577	490992688055115	800605274542493	999927725254707
CL4 vs k-	YDL022W	319927879524752	-372479710744056	806400251162837	999927725254707
CL4 vs k-	YDL021W	360344858302082	-232633041381056	156791497026362	999927725254707
CL4 vs k-	YDL020C	337874318366959	414980374208123	318172206301467	999927725254707
CL4 vs k-	YDL019C	107893008042773	112814488831282	495991166673915	782522866678102
CL4 vs k-	YDL017W	155493227673921	147420131976717	762925664506859	999927725254707
CL4 vs k-	YDL015C	260867117987702	11612871624151	88950724473215	999927725254707
CL4 vs k-	YDL014W	505185025484035	-618201651016756	869131619359773	999927725254707
CL4 vs k-	YDL013W	186670010625819	216913027368568	649331960048017	999927725254707
CL4 vs k-	YDL011C	327895638535676	149264911216796	659627196960993	999927725254707
CL4 vs k-	YDL006W	515061021674447	190090665058446	447821275894339	999927725254707
CL4 vs k-	YDL003W	173105952947211	-122981621948428	512365523966481	999927725254707
CL4 vs k-	YDL002C	919947749757383	829033281104442	888282752271831	999927725254707
CL4 vs k-	YDL001W	801503143358014	125292298000835	905878041814045	999927725254707
CL4 vs k-	YDR001C	248435292655104	-525783838247795	629539181390741	870281526326484
CL4 vs k-	YDR002W	114903410881744	340072905800013	464066221439588	999927725254707
CL4 vs k-	YDR003W	535824971932327	134798390260211	683942756423084	999927725254707
CL4 vs k-	YDR004W	54970856411628	966367294176749	281925583556451	534148293131061
CL4 vs k-	YDR005C	584692932139386	-154146536082545	495632189785779	999927725254707
CL4 vs k-	YDR006C	102275175146341	111006600967915	895418498830648	999927725254707
CL4 vs k-	YDR008C	116184461427405	139335249629236	819440379919899	999927725254707
CL4 vs k-	YDR009W	591708982212122	127983700933554	746482406397038	999927725254707
CL4 vs k-	YDR011W	36697843481007	-298804086352914	183342333550818	999927725254707
CL4 vs k-	YDR012W	748672656840728	142439928204962	724372500471049	999927725254707
CL4 vs k-	YDR017C	478409274516109	-669245136477214	812152044112468	999927725254707
CL4 vs k-	YDR018C	436521640907962	113938892720838	9695520544357	999927725254707
CL4 vs k-	YDR019C	241432672309181	-466229832727966	769177036393189	999927725254707
CL4 vs k-	YDR020C	802854477714554	125080570769119	906872127125902	999927725254707
CL4 vs k-	YDR021W	441045077883094	-182869564995067	723250817005843	999927725254707
CL4 vs k-	YDR022C	176172563695817	308515639656894	200086085138582	999927725254707
CL4 vs k-	YDR023W	388012099993221	-555754925564989	759972295939446	999927725254707
CL4 vs k-	YDR025W	30477084742488	-234267907041586	522984792620931	999927725254707
CL4 vs k-	YDR026C	163875593122529	40181446865333	206173450329801	999927725254707
CL4 vs k-	YDR027C	502502551964051	708957538752314	877701464132184	999927725254707
CL4 vs k-	YDR028C	179174254607314	-338848966248717	111997852396949	999927725254707
CL4 vs k-	YDR030C	397983651503559	523383931459937	159010319641703	999927725254707
CL4 vs k-	YDR032C	376197059670121	-415893125150262	230070036038773	999927725254707
CL4 vs k-	YDR033W	473295708068686	116157450842236	994762363296378	999927725254707
CL4 vs k-	YDR034C	189869666911615	-269677539952648	217762848444221	999927725254707
CL4 vs k-	YDR034C-D	12541161080805	23503266305408	935308427486574	999927725254707
CL4 vs k-	YDR035W	976778375904093	-186945150341177	214578491872348	999927725254707
CL4 vs k-	YDR036C	287587090908097	708714847723493	853422213028569	999927725254707
CL4 vs k-	YDR037W	943588696764203	236381519026803	34975179393514	999927725254707
CL4 vs k-	YDR038C	674401515400919	-190676274507147	210264823054935	999927725254707
CL4 vs k-	YDR039C	521722445867672	573669257551988	212924609271436	999927725254707
CL4 vs k-	YDR040C	750157245325823	-140360931283203	421181629799726	999927725254707
CL4 vs k-	YDR041W	277323890570088	-139299714064082	425982013405506	999927725254707
CL4 vs k-	YDR042C	509114004141771	129509959803902	790407551199337	999927725254707
CL4 vs k-	YDR043C	242987144446326	389608029040596	27906499589141	999927725254707
CL4 vs k-	YDR044W	183152779818839	156437920459045	695891732406491	999927725254707
CL4 vs k-	YDR046C	837662305064238	170439587120758	58930886134226	999927725254707
CL4 vs k-	YDR047W	41783635929511	-214656974382552	744641615648424	999927725254707
CL4 vs k-	YDR050C	13587967556977	-519705543495702	4.31354e+09	339913700224977
CL4 vs k-	YDR051C	204370302478252	-162453230937163	433791407427137	999927725254707
CL4 vs k-	YDR052C	396412063423901	720248218817725	929540759983927	999927725254707
CL4 vs k-	YDR054C	629760075461077	-1193829653484	654942115413898	999927725254707
CL4 vs k-	YDR055W	617908996988601	136204639787538	728618510131607	999927725254707
CL4 vs k-	YDR056C	384235175987169	-154079478117147	562180372401752	999927725254707
CL4 vs k-	YDR057W	387114903955329	181089442133708	516284464860946	999927725254707
CL4 vs k-	YDR060W	251755530717143	163616822572901	653968641944244	999927725254707
CL4 vs k-	YDR062W	124732589461817	-156945487157239	467920524807475	999927725254707
CL4 vs k-	YDR065W	244903564027948	-20659121080509	744643033655876	999927725254707
CL4 vs k-	YDR069C	118602650538423	-179396419149983	160248667836844	999927725254707
CL4 vs k-	YDR072C	263381770752058	149309800409752	672978205585898	999927725254707
CL4 vs k-	YDR074W	394869495733527	-300407917612658	457721426126595	999927725254707
CL4 vs k-	YDR075W	945698671902309	138857871288359	872318217199907	999927725254707
CL4 vs k-	YDR076W	547432527488813	116450869634701	999337332520452	999927725254707
CL4 vs k-	YDR077W	117863893162154	-31560526106435	251852785426478	868994488902416
CL4 vs k-	YDR078C	320873226962777	171520217613751	586615208715243	999927725254707
CL4 vs k-	YDR079C-A	345993503217676	-181733137850117	764223852301886	979868890987675
CL4 vs k-	YDR080W	901603466607346	-135704201711548	565434546759543	999927725254707
CL4 vs k-	YDR081C	566454465060832	118300784378256	9713219845571	999927725254707
CL4 vs k-	YDR082W	26593565047665	129999740137304	80510583005221	999927725254707
CL4 vs k-	YDR084C	137814493435518	-180179449110646	151090905028327	999927725254707
CL4 vs k-	YDR085C	520141201969017	139049129080002	728050640703812	999927725254707
CL4 vs k-	YDR088C	504281446783175	110132442719293	912061096590849	999927725254707
CL4 vs k-	YDR090C	55337310970692	121667197811437	932996193361384	999927725254707
CL4 vs k-	YDR091C	367814444518001	-199660086403362	182091961189717	999927725254707
CL4 vs k-	YDR092W	33802632864534	437155029163423	465554698013402	999927725254707
CL4 vs k-	YDR093W	79209468151812	-135768884012618	748031234959667	999927725254707
CL4 vs k-	YDR094W	103476179355177	129983909563733	895044703653255	999927725254707
CL4 vs k-	YDR096W	230180757249585	-128043901264661	505781005063521	999927725254707
CL4 vs k-	YDR097C	12178035149205	552167690709015	27257450013862	999927725254707
CL4 vs k-	YDR098C-B	15670017746981	223049104112629	284805611881151	999927725254707
CL4 vs k-	YDR099W	122030644921163	237398309332403	51595297743058	999927725254707
CL4 vs k-	YDR100W	788951009067266	124743236219313	906775580523828	999927725254707
CL4 vs k-	YDR101C	426060500467103	-95720664892579	638404763389945	999927725254707
CL4 vs k-	YDR104C	121993066685978	-199217110698622	744551230436063	999927725254707
CL4 vs k-	YDR105C	283477942687732	171059178260501	582748388063391	999927725254707
CL4 vs k-	YDR107C	27961682381146	137773969335667	576526056626632	999927725254707
CL4 vs k-	YDR108W	297262932217043	174687108485348	566067638929492	999927725254707
CL4 vs k-	YDR109C	116722403669057	857324390448752	784160646333865	999927725254707
CL4 vs k-	YDR110W	437279899343527	119431563669515	993174650105882	999927725254707
CL4 vs k-	YDR116C	272480561819219	687787986498441	9.17254e+08	972231259945907
CL4 vs k-	YDR117C	162160358201022	252235185445263	444814685638605	999927725254707
CL4 vs k-	YDR118W	364363050420878	179426716676408	528460632225042	999927725254707
CL4 vs k-	YDR119W	344622558018748	11013494427886	922087949066692	999927725254707
CL4 vs k-	YDR120C	518851432038375	-182534437952787	730068574273737	999927725254707
CL4 vs k-	YDR122W	622725485585272	145352595057918	675679173296696	999927725254707
CL4 vs k-	YDR125C	645543100083555	119264726812525	949554835255369	999927725254707
CL4 vs k-	YDR127W	537498013791991	-734704306007908	132357508223635	999927725254707
CL4 vs k-	YDR128W	110704763139133	263073268852936	289499674786339	999927725254707
CL4 vs k-	YDR129C	11952244726707	-207332270961022	318394434929864	999927725254707
CL4 vs k-	YDR133C	654050660404332	-175836018180421	244426922346223	999927725254707
CL4 vs k-	YDR134C	133827001770078	-194257064094701	141162049247349	999927725254707
CL4 vs k-	YDR135C	195124939298021	901078950172019	140682752006879	999927725254707
CL4 vs k-	YDR137W	516468819991914	617539298958116	846850759038945	999927725254707
CL4 vs k-	YDR141C	188820033133103	150232720659952	488812055594774	999927725254707
CL4 vs k-	YDR142C	401494871574724	54598638931181	814536013961591	999927725254707
CL4 vs k-	YDR143C	204428899900061	243960212855173	496339928227754	999927725254707
CL4 vs k-	YDR144C	326844045524241	777586150278714	163565468591764	999927725254707
CL4 vs k-	YDR145W	193821589929858	-333385453162427	736151289762303	999927725254707
CL4 vs k-	YDR146C	120064107642954	-233775300487189	744345255047763	999927725254707
CL4 vs k-	YDR148C	118811111364879	-172741721393723	390004698998672	999927725254707
CL4 vs k-	YDR150W	349878711482651	-428159184489942	236734154195505	999927725254707
CL4 vs k-	YDR151C	400330942624194	112446233292877	95031569286845	999927725254707
CL4 vs k-	YDR152W	705212412344461	-19000031946696	742761030593009	999927725254707
CL4 vs k-	YDR154C	537834728276103	-175636728535598	261405505866802	999927725254707
CL4 vs k-	YDR155C	319138844173411	171794740187067	590791092859138	999927725254707
CL4 vs k-	YDR158W	153192833991447	-236857261072095	101102930001634	999927725254707
CL4 vs k-	YDR159W	917287918723397	-322522668415394	736531530343143	999927725254707
CL4 vs k-	YDR160W	542471735340019	125981999174341	707507358401498	999927725254707
CL4 vs k-	YDR161W	376874457852064	111817175020041	94460020929208	999927725254707
CL4 vs k-	YDR162C	207948584577222	159337513811158	678717912589987	999927725254707
CL4 vs k-	YDR165W	963500998742861	-193239740428533	744620854544821	999927725254707
CL4 vs k-	YDR166C	614992900674553	-221697063895394	744556894016461	999927725254707
CL4 vs k-	YDR167W	174904356947828	-125282354518049	805643164119067	999927725254707
CL4 vs k-	YDR169C	735754995673705	951880159581834	995971307704418	999927725254707
CL4 vs k-	YDR169C-A	933921091561731	-2289661113185	745617170059255	999927725254707
CL4 vs k-	YDR170C	213995302862631	-515644785690581	845666760856473	999927725254707
CL4 vs k-	YDR171W	312781891161621	-181351929663744	617631565472801	999927725254707
CL4 vs k-	YDR172W	481752281273795	-611235054451888	863556877648979	999927725254707
CL4 vs k-	YDR174W	889263510590634	128985194173647	883310061887646	999927725254707
CL4 vs k-	YDR176W	409059854512903	885584884426405	967437332971539	999927725254707
CL4 vs k-	YDR177W	315364533306309	-26737346692539	168493107092953	999927725254707
CL4 vs k-	YDR181C	975897611909537	-1779810313536	190411587011426	999927725254707
CL4 vs k-	YDR182W	130524827796412	-333784535608932	744598114180146	999927725254707
CL4 vs k-	YDR185C	203571345093198	979196793034128	808984219644092	999927725254707
CL4 vs k-	YDR186C	349139694852116	-414848114050183	181068782887053	999927725254707
CL4 vs k-	YDR188W	124810509793225	-193330498859773	413623909345245	999927725254707
CL4 vs k-	YDR190C	132614329664886	142979919139223	805182043591367	999927725254707
CL4 vs k-	YDR191W	129262466917292	146400039974276	766001330382661	999927725254707
CL4 vs k-	YDR193W	866037753016962	127958665037067	891929378699613	999927725254707
CL4 vs k-	YDR194C	687227365194888	434084854665129	836597982505475	999927725254707
CL4 vs k-	YDR195W	42925364264563	114106116591584	969375232368718	999927725254707
CL4 vs k-	YDR196C	147292910110391	-200550165772089	110811419669637	999927725254707
CL4 vs k-	YDR201W	684432498607236	119665378524537	939469748237166	999927725254707
CL4 vs k-	YDR204W	176322263807	149901195165651	748352255539653	999927725254707
CL4 vs k-	YDR206W	157743899748954	-226030254510025	185614338318376	999927725254707
CL4 vs k-	YDR207C	22826866948466	391993329910264	306515922967877	999927725254707
CL4 vs k-	YDR208W	196305868626144	142496546863196	732367213399645	999927725254707
CL4 vs k-	YDR211W	810994464438098	-226782588570577	744573688981909	999927725254707
CL4 vs k-	YDR212W	762352259076327	660692984219068	907363214338307	999927725254707
CL4 vs k-	YDR213W	100104294944975	171216824564484	519627295649867	999927725254707
CL4 vs k-	YDR214W	103360999836345	201874834487935	356899128268727	999927725254707
CL4 vs k-	YDR215C	254902393285053	16845869848113	611912255865847	999927725254707
CL4 vs k-	YDR216W	265832862080453	-119363877956907	548491293832858	999927725254707
CL4 vs k-	YDR217C	17474510109642	302549037033657	311200707291572	999927725254707
CL4 vs k-	YDR219C	874367872023679	-174444172489305	34644836744731	999927725254707
CL4 vs k-	YDR221W	462347892481472	341842548926178	365649832958351	999927725254707
CL4 vs k-	YDR222W	986992552569902	-230847419799024	744621031070048	999927725254707
CL4 vs k-	YDR223W	846406436728888	-226865676061546	744609534878319	999927725254707
CL4 vs k-	YDR224C	129194896433783	-180164531272465	143469440903126	999927725254707
CL4 vs k-	YDR225W	10197570405828	-178195991764881	185195208433276	999927725254707
CL4 vs k-	YDR226W	120637141976915	-179509964858821	155343292326513	999927725254707
CL4 vs k-	YDR227W	281441343141084	570325642525193	999290542383932	999927725254707
CL4 vs k-	YDR228C	212746312319283	-205463315498061	744587215235568	999927725254707
CL4 vs k-	YDR229W	204911107193194	245746677651375	543770608976	999927725254707
CL4 vs k-	YDR231C	578798852787334	723531099901321	866801968245553	999927725254707
CL4 vs k-	YDR232W	593587955367044	-103793288940973	539307140127563	820365413154616
CL4 vs k-	YDR234W	290964950683804	-265302433288964	415081596414763	999927725254707
CL4 vs k-	YDR235W	437840512604288	-184018566927837	72290610390695	999927725254707
CL4 vs k-	YDR238C	547710870188852	-923953485867071	658912536799658	999927725254707
CL4 vs k-	YDR239C	567647867588162	120906362179873	863701856856678	999927725254707
CL4 vs k-	YDR240C	570033845013583	147259030683857	666293726376437	999927725254707
CL4 vs k-	YDR242W	102366009754621	-19413926530388	744600024582468	999927725254707
CL4 vs k-	YDR243C	761230180966851	-225607056843786	744588075982627	999927725254707
CL4 vs k-	YDR244W	226334583431262	429986364149896	178060122174817	999927725254707
CL4 vs k-	YDR245W	293775107662893	-811828368506394	689242964108081	999927725254707
CL4 vs k-	YDR246W	156771884088262	149217307286154	755956734765173	999927725254707
CL4 vs k-	YDR247W	104345044981754	785861475403808	681377908373145	999927725254707
CL4 vs k-	YDR248C	652758304735811	11835075545092	954395566739924	999927725254707
CL4 vs k-	YDR249C	693945593254497	-224225613352095	744635618464361	999927725254707
CL4 vs k-	YDR251W	558789616275873	220266100193172	990045500761736	999927725254707
CL4 vs k-	YDR256C	587179790942733	-178011958161502	242802280061241	999927725254707
CL4 vs k-	YDR257C	136216905413177	-158562053021798	454804951648386	999927725254707
CL4 vs k-	YDR258C	72884362969307	-513761069337454	226533605970822	999927725254707
CL4 vs k-	YDR259C	998316285766931	133356709294507	845650760198425	999927725254707
CL4 vs k-	YDR261C	218785187971113	750747776906805	898081138021521	999927725254707
CL4 vs k-	YDR261W-B	300036963531775	709065896269731	4.53326e+08	583005142795321
CL4 vs k-	YDR262W	1487802827643	148124154306125	759491079639726	999927725254707
CL4 vs k-	YDR263C	211850366605056	388811213755679	11532469072357	999927725254707
CL4 vs k-	YDR264C	808454357219941	27994550241489	9.75547e+09	65689956649099
CL4 vs k-	YDR266C	354808561975818	-114078795898172	577496994757699	999927725254707
CL4 vs k-	YDR267C	502644091808267	-73833661775414	721722787016317	999927725254707
CL4 vs k-	YDR268W	569796917586406	189745230213151	514333728540027	999927725254707
CL4 vs k-	YDR270W	477270965724348	130631792171682	117123044094191	292394234785733
CL4 vs k-	YDR273W	381813066104576	-214768120663204	744641073698322	999927725254707
CL4 vs k-	YDR275W	565822862614046	166759365780084	531157539915771	999927725254707
CL4 vs k-	YDR277C	428597131470934	-195346630750237	202586059622991	999927725254707
CL4 vs k-	YDR278C	560099345296404	-615669001565851	6.63907e+08	828712450812862
CL4 vs k-	YDR283C	378850913280746	-215480400950958	744538145012114	999927725254707
CL4 vs k-	YDR284C	495266314917441	159215942950862	590054110732011	999927725254707
CL4 vs k-	YDR285W	362877997455698	111272726290514	933854166289948	999927725254707
CL4 vs k-	YDR286C	888632372924036	-193576626330687	744950047762727	999927725254707
CL4 vs k-	YDR287W	198924649838022	893483161759404	774574619218041	999927725254707
CL4 vs k-	YDR288W	110056166411653	13743883807433	821869701740437	999927725254707
CL4 vs k-	YDR289C	327564512987958	17277904532048	584023596673571	999927725254707
CL4 vs k-	YDR291W	724152387277617	-370162200654669	829683119880827	999927725254707
CL4 vs k-	YDR293C	768082075386388	293125750328014	509908143160437	999927725254707
CL4 vs k-	YDR294C	480619352866623	120720594196818	977345716476449	999927725254707
CL4 vs k-	YDR295C	120806960756996	832326640104519	70633444818678	999927725254707
CL4 vs k-	YDR296W	227229160839348	-202846231658241	744727374741019	999927725254707
CL4 vs k-	YDR297W	120439176832028	103065036940432	918466572537313	999927725254707
CL4 vs k-	YDR298C	168765305802489	-163399211642563	429172989578739	999927725254707
CL4 vs k-	YDR299W	101878936795917	138180544053867	828026123253757	999927725254707
CL4 vs k-	YDR300C	537743978247468	-174979383910707	263665305324323	999927725254707
CL4 vs k-	YDR301W	142749945880722	-193231417297844	74454807632019	999927725254707
CL4 vs k-	YDR304C	449246723264208	667233994350388	643846808652491	878612815408737
CL4 vs k-	YDR305C	503514096198967	-219411511140069	744731371988702	999927725254707
CL4 vs k-	YDR307W	165596679317629	383783599134778	86028829197862	999927725254707
CL4 vs k-	YDR310C	10089057111063	-187454992120922	668970407189048	999927725254707
CL4 vs k-	YDR311W	101553092823989	713330888910626	848364410505057	999927725254707
CL4 vs k-	YDR312W	319540556949982	771632154515426	528555001428146	811450277088408
CL4 vs k-	YDR313C	142180292577783	310992112352705	275703014721866	999927725254707
CL4 vs k-	YDR314C	298028824090846	992453767981599	831387927832866	999927725254707
CL4 vs k-	YDR315C	357714056440508	138003614315835	687282166147169	999927725254707
CL4 vs k-	YDR318W	145004676962371	150805719385102	736970872847892	999927725254707
CL4 vs k-	YDR320C	479176131441402	171997437831429	690510756685071	999927725254707
CL4 vs k-	YDR322W	12343923271603	228326377364366	347204029994222	999927725254707
CL4 vs k-	YDR322C-A	32638332514493	177822878714625	542099304852661	999927725254707
CL4 vs k-	YDR324C	189363180876044	157991419418305	682880521270858	999927725254707
CL4 vs k-	YDR325W	652458131717599	11940440879882	947348605896871	999927725254707
CL4 vs k-	YDR326C	332187241067547	127527247410361	747607816153209	999927725254707
CL4 vs k-	YDR327W	304544855904959	-204752910073442	744974838306621	999927725254707
CL4 vs k-	YDR328C	198456480835232	-373566916396707	196005055363074	999927725254707
CL4 vs k-	YDR329C	51880560898738	128383748842848	804567592200153	999927725254707
CL4 vs k-	YDR330W	746670783874697	135791303559683	737925557803811	999927725254707
CL4 vs k-	YDR331W	153476417226303	149633840708046	7413700895322	999927725254707
CL4 vs k-	YDR332W	33848519518217	-169030382359683	354663241621482	999927725254707
CL4 vs k-	YDR334W	234679683501007	-752213914565223	827730662828999	999927725254707
CL4 vs k-	YDR335W	403811524290782	-170138308276602	644095599359527	999927725254707
CL4 vs k-	YDR338C	606120975032761	851987604678645	538865774227405	820365413154616
CL4 vs k-	YDR339C	132851225185682	-198600931532326	744769945047402	999927725254707
CL4 vs k-	YDR341C	634114646670902	-217576687843274	74458739236538	999927725254707
CL4 vs k-	YDR342C	804188542491437	-181901278505455	599334179615951	859714908610036
CL4 vs k-	YDR343C	249005852550254	-730519286198058	420023451064943	707754497247256
CL4 vs k-	YDR345C	840635685409663	149273633797716	645806096764145	999927725254707
CL4 vs k-	YDR346C	137356324232972	-155259178020504	450087086780971	999927725254707
CL4 vs k-	YDR348C	327189391319405	109276668603273	912433622392672	999927725254707
CL4 vs k-	YDR349C	631252738802602	-159551755135148	462930754912817	999927725254707
CL4 vs k-	YDR350C	353398446750551	177238574111922	547477521203063	999927725254707
CL4 vs k-	YDR351W	401306880422659	112955837559527	954489440673812	999927725254707
CL4 vs k-	YDR352W	487395186956539	113622208071438	976073359320624	999927725254707
CL4 vs k-	YDR356W	318620899770843	93277473674197	456026860538207	739617364284066
CL4 vs k-	YDR358W	153532537304512	-16119944606249	438295445262385	999927725254707
CL4 vs k-	YDR360W	371981696056668	749715854439376	907681693172578	999927725254707
CL4 vs k-	YDR361C	264879529615972	-164251139058894	423239695771784	999927725254707
CL4 vs k-	YDR362C	491176883428574	116622197257549	875142877518899	999927725254707
CL4 vs k-	YDR363W	145061835867455	-179916976127298	14527314957342	999927725254707
CL4 vs k-	YDR363W-A	103725968917305	-178914056587924	176616555459818	999927725254707
CL4 vs k-	YDR364C	755109664860696	382728278786925	764471365051398	999927725254707
CL4 vs k-	YDR368W	621010527062124	651798580676171	777281820146165	999927725254707
CL4 vs k-	YDR369C	246529838152801	159815207309043	676787785757653	999927725254707
CL4 vs k-	YDR370C	756952193877051	18358587317206	434038474078262	999927725254707
CL4 vs k-	YDR372C	684352991441357	-177427605487633	218440467224484	999927725254707
CL4 vs k-	YDR374W-A	104713600103709	816166880042312	764457569790268	999927725254707
CL4 vs k-	YDR377W	524436500790756	121178027030165	968191005127374	999927725254707
CL4 vs k-	YDR379W	323377336032067	57831375554488	193224668049472	999927725254707
CL4 vs k-	YDR380W	21323184063597	724947103536737	92551436248189	999927725254707
CL4 vs k-	YDR381W	128279481306183	-197628823150774	74472667211067	999927725254707
CL4 vs k-	YDR381C-A	483411407691282	11574220010196	992987289256053	999927725254707
CL4 vs k-	YDR382W	171881107654117	-138346296472869	970370977065129	999927725254707
CL4 vs k-	YDR384C	512407141746364	-219086531868402	744683322494063	999927725254707
CL4 vs k-	YDR385W	176717991971649	-423375414223771	327558949328191	999927725254707
CL4 vs k-	YDR386W	493427833183278	145987348232141	679196748241454	999927725254707
CL4 vs k-	YDR387C	349133765161288	156314266305064	633462795765855	999927725254707
CL4 vs k-	YDR388W	18962935053089	-260092426463557	327969111015036	999927725254707
CL4 vs k-	YDR389W	140761219420856	206068012681263	486864996499776	999927725254707
CL4 vs k-	YDR391C	875389675266364	734271949263486	640007987720885	999927725254707
CL4 vs k-	YDR392W	686377106076648	142975071234525	694581730628141	999927725254707
CL4 vs k-	YDR393W	934528523823004	124173396353282	846324683382827	999927725254707
CL4 vs k-	YDR394W	14369808532117	-153850454590075	538339728007811	999927725254707
CL4 vs k-	YDR395W	773108338786871	-128506841135638	498686670931799	999927725254707
CL4 vs k-	YDR398W	188236298921156	151996623088537	72145620816368	999927725254707
CL4 vs k-	YDR402C	699198000612458	120068784467491	935028622617053	999927725254707
CL4 vs k-	YDR405W	66646636794659	132471938704704	953681045299912	999927725254707
CL4 vs k-	YDR406W	244339882444649	-242853486696203	428234996960968	999927725254707
CL4 vs k-	YDR407C	126359023952652	-939082515828047	66504345512394	999927725254707
CL4 vs k-	YDR408C	160183011571023	177412555086272	622617792666885	999927725254707
CL4 vs k-	YDR409W	4755715443167	-86635957553691	657674011291778	999927725254707
CL4 vs k-	YDR410C	216354466749776	520248234032583	857429399429125	999927725254707
CL4 vs k-	YDR412W	51568619271594	-176049268760752	255853463951087	999927725254707
CL4 vs k-	YDR414C	141522380774095	150299764883227	738257521528927	999927725254707
CL4 vs k-	YDR415C	15639446934749	238342760268512	385354207240676	999927725254707
CL4 vs k-	YDR416W	154748281058642	153022386884646	788494894466004	999927725254707
CL4 vs k-	YDR417C	664991828300913	-40149305601165	606406616652271	999927725254707
CL4 vs k-	YDR418W	151682051816689	-427916623750621	82765245015502	999927725254707
CL4 vs k-	YDR419W	276771443890679	110845296758844	915778849179926	999927725254707
CL4 vs k-	YDR420W	235615079313213	211036553296643	554184527206606	999927725254707
CL4 vs k-	YDR421W	527836596520088	-293033644753795	529049581857096	999927725254707
CL4 vs k-	YDR422C	419885717859017	-178994159480479	585135645714889	999927725254707
CL4 vs k-	YDR423C	903787309538216	-158360017545316	600858668789604	999927725254707
CL4 vs k-	YDR425W	511725378167653	116296039800696	997527822743328	999927725254707
CL4 vs k-	YDR426C	228790929833387	350019139280918	175683437246665	999927725254707
CL4 vs k-	YDR427W	113794019449219	-146760870854355	452703111117441	999927725254707
CL4 vs k-	YDR429C	167712518458051	-22173496327529	869156141960355	999927725254707
CL4 vs k-	YDR432W	178611712991669	155377371321073	703046094107354	999927725254707
CL4 vs k-	YDR433W	621473241970708	-148095116436097	540082575750787	999927725254707
CL4 vs k-	YDR434W	782030967654991	548782716397142	825323766901869	999927725254707
CL4 vs k-	YDR435C	5542665139795	-862807627701182	666148632988221	999927725254707
CL4 vs k-	YDR436W	440255151816703	193296957416168	963044996568898	999927725254707
CL4 vs k-	YDR437W	214714747146995	-204427741738831	744863862975913	999927725254707
CL4 vs k-	YDR438W	715350820084023	-164650115416119	498224126282773	999927725254707
CL4 vs k-	YDR442W	277224787362191	607499474904612	74082733087544	967406520687805
CL4 vs k-	YDR443C	143892078928556	-230773518791691	276133521700118	999927725254707
CL4 vs k-	YDR444W	301033162579589	203729761195494	451709479414008	999927725254707
CL4 vs k-	YDR445C	504420846904731	11732314858827	986804142596065	999927725254707
CL4 vs k-	YDR446W	394657116067643	-214345069042512	744669225904117	999927725254707
CL4 vs k-	YDR449C	718470790090344	121790075678463	92494158224262	999927725254707
CL4 vs k-	YDR450W	585073228661514	107264425724883	921575501976432	999927725254707
CL4 vs k-	YDR452W	198537799620615	-203925526693435	74458212482434	999927725254707
CL4 vs k-	YDR457W	159276444602023	532764886656626	339333684383229	999927725254707
CL4 vs k-	YDR458C	184928535584849	157090716477274	68916946573	999927725254707
CL4 vs k-	YDR460W	446986798350316	154830566821588	615721837132161	999927725254707
CL4 vs k-	YDR462W	621065879740056	-301199347484849	744840387835668	999927725254707
CL4 vs k-	YDR463W	482343329827306	-218962310162977	744600323459731	999927725254707
CL4 vs k-	YDR464W	70768116617174	20450187231989	479280180059746	999927725254707
CL4 vs k-	YDR465C	191049309438774	-713382467944301	791114913992368	999927725254707
CL4 vs k-	YDR466W	62632148034402	169254870852186	516637279245674	999927725254707
CL4 vs k-	YDR467C	140783854114104	150304601801778	737872757912529	999927725254707
CL4 vs k-	YDR468C	57485356040034	-130310072471217	494795187626519	999927725254707
CL4 vs k-	YDR469W	784516430130827	675809366248671	632414168815095	999927725254707
CL4 vs k-	YDR471W	111537408555923	-196014531854807	744875382740526	999927725254707
CL4 vs k-	YDR473C	506154687712635	120735961036704	970494114275616	999927725254707
CL4 vs k-	YDR475C	291671227961263	169423135458946	608366004765415	999927725254707
CL4 vs k-	YDR476C	956007457622516	16385189547881	620543282403662	999927725254707
CL4 vs k-	YDR477W	756896893163557	175957792569832	602280820522648	999927725254707
CL4 vs k-	YDR479C	649465283516255	119319919233058	948317427666934	999927725254707
CL4 vs k-	YDR480W	120539336541242	831822417097033	70581581496281	999927725254707
CL4 vs k-	YDR481C	2736170374034	-407302833880594	115959531491145	999927725254707
CL4 vs k-	YDR482C	555959058054901	491407642177651	813710982907341	999927725254707
CL4 vs k-	YDR483W	502780104881844	-870073786988333	31857612932932	587842214292885
CL4 vs k-	YDR484W	492457607818156	-219669464941511	744582598697596	999927725254707
CL4 vs k-	YDR486C	347668640981476	179889571941621	525963575273765	999927725254707
CL4 vs k-	YDR487C	308405524309933	-15628561991509	328600499062734	999927725254707
CL4 vs k-	YDR488C	385860844964987	-112870963880734	615397118774007	999927725254707
CL4 vs k-	YDR489W	639887774158891	937949939330611	984683255312734	999927725254707
CL4 vs k-	YDR490C	288620963938595	-15941770835534	312726047209935	999927725254707
CL4 vs k-	YDR494W	824567838450348	129793518547932	877428630102319	999927725254707
CL4 vs k-	YDR495C	22026366900008	114875409994855	898565313379053	999927725254707
CL4 vs k-	YDR496C	25135488070222	-160568174860976	510891298001496	999927725254707
CL4 vs k-	YDR497C	18883608420188	-344837815899013	250389887105273	999927725254707
CL4 vs k-	YDR498C	10746588294301	7933852780691	687363050254976	999927725254707
CL4 vs k-	YDR499W	299534561204587	107521020782335	894664408651387	999927725254707
CL4 vs k-	YDR500C	530486927319401	223463304102945	603568508422232	999927725254707
CL4 vs k-	YDR501W	143972198390147	-159150332326322	455843816290489	999927725254707
CL4 vs k-	YDR502C	216636815618464	169392515567803	483444056488328	999927725254707
CL4 vs k-	YDR503C	803845824927622	123424167225095	918481949294526	999927725254707
CL4 vs k-	YDR505C	118353447990557	-155859774843048	486062720090636	999927725254707
CL4 vs k-	YDR507C	201235328268183	-157707194936486	53642672836946	999927725254707
CL4 vs k-	YDR508C	153799211874518	155649141570416	783259820251454	999927725254707
CL4 vs k-	YDR510W	694513776597616	11899608007791	942321361426137	999927725254707
CL4 vs k-	YDR511W	170446651815332	-162508357816537	434739997687917	999927725254707
CL4 vs k-	YDR513W	278888515583152	1269417742795	826616114856	999927725254707
CL4 vs k-	YDR515W	793483908998539	196745138551211	39687708155659	999927725254707
CL4 vs k-	YDR516C	115676804542301	-192084381985919	289105743677696	999927725254707
CL4 vs k-	YDR517W	249938291657361	149365964817734	61742470553662	999927725254707
CL4 vs k-	YDR518W	208773010948641	634420322510943	846483850393857	999927725254707
CL4 vs k-	YDR524C	615804399849452	-221557827235223	744607585385071	999927725254707
CL4 vs k-	YDR524W-C	10365703154445	143373299619151	821286840260966	999927725254707
CL4 vs k-	YDR524C-B	296720630523933	-18134172626155	100639435994193	999927725254707
CL4 vs k-	YDR526C	624659802072335	192917527773602	425991049186356	999927725254707
CL4 vs k-	YDR528W	140459668517048	-199294794433522	744625567204052	999927725254707
CL4 vs k-	YDR529C	106750333430689	-179446865832215	159895879083589	999927725254707
CL4 vs k-	YDR530C	95785063415454	217266512139707	41736006211723	999927725254707
CL4 vs k-	YDR531W	303085184171473	-211302934484335	744640486426398	999927725254707
CL4 vs k-	YDR534C	299902845917812	221395523326925	524196539581481	153501791368161
CL4 vs k-	YDR536W	929462457924106	134435663528124	846381257192775	999927725254707
CL4 vs k-	YDR539W	195991630238945	969770645117267	801481592785235	999927725254707
CL4 vs k-	YDR541C	184463157234841	-202961298032394	744650845541141	999927725254707
CL4 vs k-	YDR545W	723388087290033	-177067057859657	222235589227679	999927725254707
CL4 vs k-	YDR545C-A	830429768004765	-13371770548481	660765375811238	999927725254707
CL4 vs k-	YEL077C	174087884704709	-395523998965384	431600269159158	999927725254707
CL4 vs k-	YEL076C-A	219550943875641	-180291344968347	140533882070379	999927725254707
CL4 vs k-	YEL075W-A	432165907565158	-173266045832507	30150774676073	999927725254707
CL4 vs k-	YEL075C	110346749247725	-179263965498064	169344977276582	999927725254707
CL4 vs k-	YEL073C	31856697964682	100658404223019	842720377658865	999927725254707
CL4 vs k-	YEL071W	205089698953548	-134725627066106	452113400906841	999927725254707
CL4 vs k-	YEL070W	569161838905824	-292026209643285	606171921718393	999927725254707
CL4 vs k-	YEL065W	337441178430149	-120653728688481	570567033399598	999927725254707
CL4 vs k-	YEL063C	216546524202183	916972381344082	786848652563343	999927725254707
CL4 vs k-	YEL062W	113691655148828	-196666632757625	744590091343446	999927725254707
CL4 vs k-	YEL061C	562463074467187	11715211107345	980271830544212	999927725254707
CL4 vs k-	YEL060C	194328931931264	-214149519146234	523769687358441	153501791368161
CL4 vs k-	YEL058W	219398058884567	991079752414427	980197193831665	999927725254707
CL4 vs k-	YEL056W	444324299954823	140951358411215	714061515826474	999927725254707
CL4 vs k-	YEL055C	166176731339068	152127419612096	737104163014392	999927725254707
CL4 vs k-	YEL054C	397320927941473	-246949280425722	690321302962572	999927725254707
CL4 vs k-	YEL053W-A	139314143980342	14098770937865	808854156948622	999927725254707
CL4 vs k-	YEL050C	229112692659529	316591043347714	313491319777667	999927725254707
CL4 vs k-	YEL046C	403329085116195	-1820259747118	7527441522765	974604763390473
CL4 vs k-	YEL045C	432761984983514	173829911908301	269107306156282	999927725254707
CL4 vs k-	YEL044W	880095880627364	-193233395312634	744807422081591	999927725254707
CL4 vs k-	YEL042W	378777331050127	119433163661557	869649615216562	999927725254707
CL4 vs k-	YEL040W	189265172533193	-180589550116731	127718510386338	999927725254707
CL4 vs k-	YEL039C	476020810547253	186077528636251	479226516628028	999927725254707
CL4 vs k-	YEL038W	400369964010582	163990205460553	571455793897573	999927725254707
CL4 vs k-	YEL036C	551522594880128	154819207384272	192363301076822	393011738114431
CL4 vs k-	YEL034W	172908315207224	-209838814020331	395354900938887	999927725254707
CL4 vs k-	YEL032W	455541164019339	760990306823253	797792237244032	999927725254707
CL4 vs k-	YEL031W	212902092630142	-12049464900808	523831942654467	999927725254707
CL4 vs k-	YEL030W	112614438658018	-178813903197887	187204377485964	999927725254707
CL4 vs k-	YEL027W	108975346800269	-153393132456858	419583668530537	999927725254707
CL4 vs k-	YEL025C	181545963568945	154930418963399	712761035196766	999927725254707
CL4 vs k-	YEL024W	682284165750655	-172308041336645	334826935040813	999927725254707
CL4 vs k-	YEL023C	801783036429626	169036619772183	428288613646977	999927725254707
CL4 vs k-	YEL022W	852820189157698	18761602527876	542876582344039	999927725254707
CL4 vs k-	YEL020C-B	216819854947268	162615745768433	649667887289595	999927725254707
CL4 vs k-	YEL020C	314240778601866	576978630984975	885591368071612	999927725254707
CL4 vs k-	YEL017C-A	278521679645727	173420584578282	57361956886675	999927725254707
CL4 vs k-	YEL017W	31546775905187	143332538769653	717993767070949	999927725254707
CL4 vs k-	YEL015W	754309657599292	345260200218573	862471591709495	227349654361186
CL4 vs k-	YEL014C	947327805389963	-195168990453713	745010030000064	999927725254707
CL4 vs k-	YEL013W	23714839549465	-206835974249796	744595187204742	999927725254707
CL4 vs k-	YEL011W	276470127500178	44183068029555	923290628502246	999927725254707
CL4 vs k-	YEL010W	680549474050346	462653839142811	326884923613791	999927725254707
CL4 vs k-	YEL009C-A	137729847360097	219004277754533	290105753478602	999927725254707
CL4 vs k-	YEL009C	129050035866418	-152411333667871	531657734714879	999927725254707
CL4 vs k-	YEL007W	192830376435026	-701479767787947	740239355508389	999927725254707
CL4 vs k-	YEL004W	117977184929174	188281929683703	606332745040489	999927725254707
CL4 vs k-	YEL002C	666197191131312	-142542776740636	437530415922044	999927725254707
CL4 vs k-	YEL001C	817253568678523	-145018447389557	520103529912811	999927725254707
CL4 vs k-	YER001W	125327196390327	-149458280889213	491693165794421	999927725254707
CL4 vs k-	YER002W	421136159722473	-174064132235103	28766608930615	999927725254707
CL4 vs k-	YER004W	40100739516188	-12819796232602	610172863661883	999927725254707
CL4 vs k-	YER005W	708646957490303	-225094945491694	744582921718655	999927725254707
CL4 vs k-	YER006W	684130159396418	179262430682188	563832807379743	999927725254707
CL4 vs k-	YER006C-A	1217630277002	25585902435068	254774922711999	999927725254707
CL4 vs k-	YER007W	174023553850105	185098130517547	351570654187932	999927725254707
CL4 vs k-	YER008C	984693665641388	200422001459552	382678147976333	999927725254707
CL4 vs k-	YER011W	789242948321422	127841580838116	890185230114701	999927725254707
CL4 vs k-	YER013W	102534842174066	-178039590403034	203241651997664	999927725254707
CL4 vs k-	YER015W	262921500542082	15500064764381	650982636390177	999927725254707
CL4 vs k-	YER017C	134191161324341	-146023460156288	616454070275733	999927725254707
CL4 vs k-	YER019W	525987607506076	109589037112581	793519045944713	999927725254707
CL4 vs k-	YER019C-A	335068796455436	109288602286065	906351286527503	999927725254707
CL4 vs k-	YER020W	985124992101131	261784798897475	94081565820499	999927725254707
CL4 vs k-	YER021W	190294708604535	-146079508498015	534566883289044	999927725254707
CL4 vs k-	YER022W	189037169012764	160169856835161	669957638161687	999927725254707
CL4 vs k-	YER023W	205920303443505	-908438650396298	686112373645281	999927725254707
CL4 vs k-	YER024W	378251276263494	-121145088269305	524489591277453	999927725254707
CL4 vs k-	YER025W	537084075167927	-118205596619263	938830707695841	999927725254707
CL4 vs k-	YER026C	967816926755237	-486151855157608	795245380689462	999927725254707
CL4 vs k-	YER027C	297405144584163	174863377019325	564429384584831	999927725254707
CL4 vs k-	YER028C	668348688205536	143477191261289	680392517559477	999927725254707
CL4 vs k-	YER030W	231272085995357	417332692912686	757363634609591	999927725254707
CL4 vs k-	YER032W	802993544301149	124598760569072	910919991306748	999927725254707
CL4 vs k-	YER033C	318878229210619	4033080178098	395420851898742	999927725254707
CL4 vs k-	YER034W	244637175932152	16863608559264	610580073285825	999927725254707
CL4 vs k-	YER035W	920421678069026	131266477046012	914735880800227	999927725254707
CL4 vs k-	YER036C	709571187668864	-132911884331073	47276457147629	999927725254707
CL4 vs k-	YER037W	245233457544563	-207446363593662	74466202107732	999927725254707
CL4 vs k-	YER038C	61699924230056	118742211875	958679344904514	999927725254707
CL4 vs k-	YER040W	917418299032041	119683662838344	929817453192078	999927725254707
CL4 vs k-	YER043C	440987351309587	-650662339381723	150503537511942	594750072784797
CL4 vs k-	YER044C	94075313346897	124868133295674	807058425929083	999927725254707
CL4 vs k-	YER046W	241478996368914	-304695190965745	240611163968494	999927725254707
CL4 vs k-	YER047C	111292673469914	141336303600813	802396238130931	999927725254707
CL4 vs k-	YER048C	354310705706629	110714953490042	924431345172252	999927725254707
CL4 vs k-	YER050C	407026608321172	11289496131668	955420162317136	999927725254707
CL4 vs k-	YER051W	203930275752785	401065128575421	185049636135207	999927725254707
CL4 vs k-	YER052C	276386077846228	138190858269703	749188982915779	999927725254707
CL4 vs k-	YER053C	121533894072487	-173963735218521	300623685071557	999927725254707
CL4 vs k-	YER053C-A	664694467750072	15835122862131	993574807054744	999927725254707
CL4 vs k-	YER054C	203493959855819	357143107821242	144828818026119	999927725254707
CL4 vs k-	YER055C	238513613508316	-372709418885959	103971314775671	999927725254707
CL4 vs k-	YER056C	307599571239772	-180296840695492	707476612300314	999927725254707
CL4 vs k-	YER056C-A	232928486085622	-167530703201817	377852408861182	999927725254707
CL4 vs k-	YER059W	824651788899626	13117137991704	943210622417144	999927725254707
CL4 vs k-	YER060W	897060927551168	-17752678093119	201022566466589	999927725254707
CL4 vs k-	YER062C	412000104996659	-341492993106164	310730063147208	999927725254707
CL4 vs k-	YER063W	744072532901068	121107655336712	930095314361691	999927725254707
CL4 vs k-	YER064C	35760348623559	153884511484145	631208393182366	999927725254707
CL4 vs k-	YER065C	175654075452065	705551486153659	848232717979808	999927725254707
CL4 vs k-	YER067W	129370007038777	-179454842718332	161469297160417	999927725254707
CL4 vs k-	YER067C-A	152386604913754	146939469251984	768621609852639	999927725254707
CL4 vs k-	YER068W	238743692702427	161422596807005	667467017012244	999927725254707
CL4 vs k-	YER069W	166686334014748	219924371687029	378790680332824	999927725254707
CL4 vs k-	YER070W	600277997921675	69847613888898	86345205322536	999927725254707
CL4 vs k-	YER072W	124137374185189	-197053518163909	218474652607401	999927725254707
CL4 vs k-	YER073W	295796163795514	141303931006218	74648055176454	999927725254707
CL4 vs k-	YER074W	318682588747581	-165296634956068	484348943648493	999927725254707
CL4 vs k-	YER075C	321815402975912	-211908577307305	744561308862742	999927725254707
CL4 vs k-	YER077C	542509016359508	291556696453701	200317190943846	999927725254707
CL4 vs k-	YER078C	269621179947304	437498167871608	880717975441978	999927725254707
CL4 vs k-	YER079W	946056546851885	-191068263951632	744745213492328	999927725254707
CL4 vs k-	YER080W	34858976136036	110342397305143	922632199182164	999927725254707
CL4 vs k-	YER081W	9251949828883	144916985556317	592308310933927	999927725254707
CL4 vs k-	YER082C	102234973021134	-192379403819971	744600441554854	999927725254707
CL4 vs k-	YER086W	124524113079107	-261917874020349	149392951371521	999927725254707
CL4 vs k-	YER087C-B	30866207188815	-167780508183015	372616982588469	999927725254707
CL4 vs k-	YER088C	79692155299581	-1366341467625	5913747488597	999927725254707
CL4 vs k-	YER088C-A	999766485959151	133734617013693	857731671823956	999927725254707
CL4 vs k-	YER089C	130556170782014	-183943937830698	471351243758816	999927725254707
CL4 vs k-	YER091C	402122283074768	-73036339456948	122059167766469	999927725254707
CL4 vs k-	YER092W	422641094955141	120342395966434	914532046265216	999927725254707
CL4 vs k-	YER094C	114517509947776	223916634982349	645628287435373	999927725254707
CL4 vs k-	YER095W	896619030849977	203245871225154	614243096727503	999927725254707
CL4 vs k-	YER096W	255473703945653	-208434434106274	744603706278349	999927725254707
CL4 vs k-	YER097W	105577922433491	139349594795564	814753675122867	999927725254707
CL4 vs k-	YER098W	968103976110318	207254714895408	472142174218536	999927725254707
CL4 vs k-	YER100W	732573739081573	19540490681887	408687123623523	999927725254707
CL4 vs k-	YER101C	291459756349251	171295813240778	593819918146053	999927725254707
CL4 vs k-	YER102W	203273296671651	-179659509868446	15520418774201	999927725254707
CL4 vs k-	YER103W	193524479695086	212839002098304	266592673724207	999927725254707
CL4 vs k-	YER104W	658891465761699	163448953817165	555490343380802	999927725254707
CL4 vs k-	YER105C	238891578540347	-2014008840661	568430208772771	999927725254707
CL4 vs k-	YER107C	746961521266026	121541698991191	927437771193623	999927725254707
CL4 vs k-	YER109C	344642464100719	138295274533372	575609701801776	999927725254707
CL4 vs k-	YER110C	559368302997045	-131188126526799	470487729019979	999927725254707
CL4 vs k-	YER111C	445636460465605	141694972514959	122410144754465	300669096062483
CL4 vs k-	YER113C	100614299983359	133546872231416	859520680513403	999927725254707
CL4 vs k-	YER114C	863652365057885	108695274154088	92158123945992	999927725254707
CL4 vs k-	YER116C	108735852278242	-146403556371719	39156705297227	999927725254707
CL4 vs k-	YER117W	274020472766485	169629643630801	602983684403872	999927725254707
CL4 vs k-	YER119C	802970789053503	196777734902642	396842426711108	999927725254707
CL4 vs k-	YER119C-A	191368047409694	160674192682869	667005247190384	999927725254707
CL4 vs k-	YER120W	659605671232319	-159533571628164	694568802574294	999927725254707
CL4 vs k-	YER121W	541904573684363	-22004276324884	744945102279455	999927725254707
CL4 vs k-	YER122C	519851353320253	111572338838032	837139596944449	999927725254707
CL4 vs k-	YER123W	162557632180539	148573869510916	757268761167029	999927725254707
CL4 vs k-	YER125W	144005994279853	214668938430239	665303884835681	999927725254707
CL4 vs k-	YER127W	706357938940223	-914687402718319	713461424014433	999927725254707
CL4 vs k-	YER129W	963381189238774	-451659087771931	301829747820467	999927725254707
CL4 vs k-	YER130C	845013181115217	13041857660176	87566320346488	999927725254707
CL4 vs k-	YER131W	219130701573044	109262388096836	894842122321821	999927725254707
CL4 vs k-	YER132C	1133527491297	-11274391530312	555551844841962	999927725254707
CL4 vs k-	YER133W	450815377164892	-300211950962344	744660708407701	999927725254707
CL4 vs k-	YER136W	325333617244057	108903677094812	908805015019732	999927725254707
CL4 vs k-	YER138W-A	198820889874234	-181108624560935	106653408871259	999927725254707
CL4 vs k-	YER140W	125057159356451	174147674388377	580742841549875	999927725254707
CL4 vs k-	YER141W	17407730329629	237116176607334	966641543860534	999927725254707
CL4 vs k-	YER142C	172611335534177	21980984079423	423660176386625	999927725254707
CL4 vs k-	YER144C	598228153252077	-187419010732118	736674229540796	999927725254707
CL4 vs k-	YER145C	224222994512087	-196586049958624	533246207548597	999927725254707
CL4 vs k-	YER147C	382318051227666	116850923794237	986536381719999	999927725254707
CL4 vs k-	YER149C	294709016756038	169057295249274	611287304972894	999927725254707
CL4 vs k-	YER150W	48565896494279	-157535324128163	477686323292666	999927725254707
CL4 vs k-	YER151C	746313517532911	129675090561109	778396550941837	999927725254707
CL4 vs k-	YER152C	2567027641772	-208154401231299	744618719485821	999927725254707
CL4 vs k-	YER154W	100824628338137	682733996646396	883398263279319	999927725254707
CL4 vs k-	YER155C	690364793751596	305915306721051	372501455849684	999927725254707
CL4 vs k-	YER156C	169635496339769	-155356202660699	483841270237558	999927725254707
CL4 vs k-	YER158C	511901050218865	102717344137077	949491773881017	999927725254707
CL4 vs k-	YER158W-A	967599108389323	-230434670327115	745235436546433	999927725254707
CL4 vs k-	YER161C	638612741395832	111844359768837	897668451651544	999927725254707
CL4 vs k-	YER163C	648230588710856	-132019487695118	529195570415223	999927725254707
CL4 vs k-	YER164W	810339304015354	103031257718473	86736467641789	999927725254707
CL4 vs k-	YER165W	367708886140763	16020595297028	599399854875103	999927725254707
CL4 vs k-	YER166W	264454718136404	490631691770831	177494572122484	999927725254707
CL4 vs k-	YER167W	528422971125018	186233590111559	482016097491831	999927725254707
CL4 vs k-	YER168C	67015881330817	-102721656569387	941198593752594	999927725254707
CL4 vs k-	YER169W	291988356510004	492832634411428	13283038071761	999927725254707
CL4 vs k-	YER171W	175663700898397	-157395718717395	466579413844275	999927725254707
CL4 vs k-	YER172C	560838124408321	83170075817885	997354807739117	999927725254707
CL4 vs k-	YER173W	191852414687151	-18072726090988	118941029507988	999927725254707
CL4 vs k-	YER176W	228990142991621	-205758318353516	744553541229393	999927725254707
CL4 vs k-	YER177W	471575429303421	-552604527481207	210332399461923	999927725254707
CL4 vs k-	YER178W	251536781101443	24984596398096	563185577829907	999927725254707
CL4 vs k-	YER182W	211458365439303	160333425548926	671946373982117	999927725254707
CL4 vs k-	YER184C	987430378801506	-178300568541369	188383485654328	999927725254707
CL4 vs k-	YER186C	103510030397713	139286053123378	865051919207799	999927725254707
CL4 vs k-	YFL066C	374800692035018	261816427977229	489159979151367	999927725254707
CL4 vs k-	YFL065C	77541701192097	-227410560780287	74499857225489	999927725254707
CL4 vs k-	YFL061W	119338098377793	184438069740968	49595437874728	999927725254707
CL4 vs k-	YFL058W	169227841211389	-179672497300811	15212891998134	999927725254707
CL4 vs k-	YFL054C	224391652047566	-207561508192603	744584472479377	999927725254707
CL4 vs k-	YFL053W	907877076674279	-191899602250785	744594039297083	999927725254707
CL4 vs k-	YFL050C	119158422129459	147614199786913	638189346468275	999927725254707
CL4 vs k-	YFL049W	226840728552604	159377750252125	682270987262794	999927725254707
CL4 vs k-	YFL048C	66024837150006	-223187294170633	744615619708568	999927725254707
CL4 vs k-	YFL045C	403641854617413	-167962554564584	3792915641385	999927725254707
CL4 vs k-	YFL044C	339869879816556	-292481283843285	744669947143562	999927725254707
CL4 vs k-	YFL042C	174524810525804	274871420601762	356708459877671	999927725254707
CL4 vs k-	YFL041W	12116209004002	859388386176051	790907819735948	999927725254707
CL4 vs k-	YFL039C	857322680340158	-288319821728948	95144911980542	999927725254707
CL4 vs k-	YFL038C	817262509748749	147639506068952	671940403005931	999927725254707
CL4 vs k-	YFL037W	697885544428617	459890440007199	977260565478026	999927725254707
CL4 vs k-	YFL036W	114880731362475	-152372186699594	491755311144635	999927725254707
CL4 vs k-	YFL034C-B	196807860415026	270926067597353	277468025969974	999927725254707
CL4 vs k-	YFL034C-A	268963972533689	96817390351827	818035493965314	999927725254707
CL4 vs k-	YFL034W	120231899340694	298558642481828	337803775647906	999927725254707
CL4 vs k-	YFL033C	123532466271877	-34182065454177	413930914707655	999927725254707
CL4 vs k-	YFL031W	955591171676091	-722041586347994	187009726617838	999927725254707
CL4 vs k-	YFL030W	162208050518571	150036478194725	747766313853268	999927725254707
CL4 vs k-	YFL028C	332514651860446	113967619204576	962441081305779	999927725254707
CL4 vs k-	YFL027C	18276525940917	-164747592969452	269192893308948	999927725254707
CL4 vs k-	YFL026W	198738292796231	-204207576511116	744622662935355	999927725254707
CL4 vs k-	YFL025C	360510704489125	-213996863856918	744555851835744	999927725254707
CL4 vs k-	YFL024C	116969035961889	193857674398751	426669169491315	999927725254707
CL4 vs k-	YFL023W	388976112911812	-780882502557478	720413049479318	999927725254707
CL4 vs k-	YFL021C-A	215737939857091	157499725063962	694516018195702	999927725254707
CL4 vs k-	YFL021W	189617453951372	-180530542259398	128575332850312	999927725254707
CL4 vs k-	YFL020C	184180522365918	162796877068447	672596392001034	999927725254707
CL4 vs k-	YFL018C	271852698598804	85684468244479	856824597956964	999927725254707
CL4 vs k-	YFL016C	220033590559821	115975025553243	504414047340021	999927725254707
CL4 vs k-	YFL014W	858758281460112	-8660927130841	9.39243e+08	972231259945907
CL4 vs k-	YFL013W-A	825911923647917	-190957268594689	744693907880143	999927725254707
CL4 vs k-	YFL013C	105762327766223	-153626111819043	49073562479938	999927725254707
CL4 vs k-	YFL008W	15684722223526	159049839080128	571267741661936	999927725254707
CL4 vs k-	YFL007W	367281634702884	-110290931000817	747915757884166	999927725254707
CL4 vs k-	YFL005W	55452457690283	-175501565570733	2677119909852	999927725254707
CL4 vs k-	YFL004W	296666262491363	501270116294938	134565120188254	999927725254707
CL4 vs k-	YFL003C	779905365445933	127965826725174	887113546587844	999927725254707
CL4 vs k-	YFL002W-A	222182071377857	-941921892919796	658805617057343	999927725254707
CL4 vs k-	YFL002C	784042553409598	104391820756242	865837392017708	999927725254707
CL4 vs k-	YFL001W	129517605562331	-196111164756302	744621285998684	999927725254707
CL4 vs k-	YFR002W	203766305818595	-203323425011967	744569091009839	999927725254707
CL4 vs k-	YFR003C	89885187407385	19886226508673	381165719160991	999927725254707
CL4 vs k-	YFR004W	677168913665221	197061316088827	454418544669546	999927725254707
CL4 vs k-	YFR009W	131230261002733	-164238566486925	270278992280436	999927725254707
CL4 vs k-	YFR010W	476174241952333	-169853772517647	356032500410259	999927725254707
CL4 vs k-	YFR010W-A	57428356532859	-147112274161632	541044885078808	999927725254707
CL4 vs k-	YFR013W	777801434279775	112380548558549	841362699801555	999927725254707
CL4 vs k-	YFR014C	443066236458718	180070092325166	655199081548714	999927725254707
CL4 vs k-	YFR015C	472109110687881	-305514537869371	472255203115618	999927725254707
CL4 vs k-	YFR016C	377808223013318	604319303293405	893369323677986	999927725254707
CL4 vs k-	YFR017C	688043933646014	-138203706972398	64985802328428	999927725254707
CL4 vs k-	YFR019W	157739413977758	-342583044417244	217239496024521	999927725254707
CL4 vs k-	YFR020W	463486424895695	114915841833164	982538757647892	999927725254707
CL4 vs k-	YFR021W	534535779813507	190068203819317	444532414165039	999927725254707
CL4 vs k-	YFR022W	69513588310621	53915776233736	15135015989811	594750072784797
CL4 vs k-	YFR024C-A	272306993326162	738001805300053	859575555140977	999927725254707
CL4 vs k-	YFR027W	562986942988874	-220057597715816	744680032798482	999927725254707
CL4 vs k-	YFR028C	217540823083316	15957343553924	676465823231462	999927725254707
CL4 vs k-	YFR029W	100809832066116	434613047954414	381328282412541	999927725254707
CL4 vs k-	YFR030W	376699236563842	-477430852322014	872133428141169	999927725254707
CL4 vs k-	YFR031C	285882411243272	160223302259292	416745144088625	999927725254707
CL4 vs k-	YFR031C-A	616307187018762	123721004126703	931412816197495	999927725254707
CL4 vs k-	YFR032C	16582786336322	-266761160010196	744679803217911	999927725254707
CL4 vs k-	YFR033C	66381316407473	-254543678336232	589938976795611	999927725254707
CL4 vs k-	YFR034C	475464474560665	-287334026166259	744663368394302	999927725254707
CL4 vs k-	YFR035C	128301315559012	-198091521326676	744949313205161	999927725254707
CL4 vs k-	YFR036W	237153275445632	-155992036045167	478023338393529	999927725254707
CL4 vs k-	YFR036W-A	10560632002448	142178830362037	681118796168626	999927725254707
CL4 vs k-	YFR037C	152259300240686	451053615783406	987126254969505	999927725254707
CL4 vs k-	YFR038W	656397354156174	141904527596063	699271806727468	999927725254707
CL4 vs k-	YFR039C	491085066075379	-170799180915459	403472411299937	999927725254707
CL4 vs k-	YFR040W	160248174745277	-247327691715418	215626240564247	999927725254707
CL4 vs k-	YFR044C	386242041437683	-161745219145287	447871057698031	999927725254707
CL4 vs k-	YFR046C	248768287938312	116569945291793	746789718472474	999927725254707
CL4 vs k-	YFR047C	845684511397992	137440010700663	642986649299249	999927725254707
CL4 vs k-	YFR052W	23474162432296	-167979269125585	376392955083534	999927725254707
CL4 vs k-	YFR053C	224446521815264	-552095985896614	4.5302e+07	7.39467e+09
CL4 vs k-	YFR055W	100639755923706	134547278132247	856999766558654	999927725254707
CL4 vs k-	YGL263W	118763867050439	144427291251561	744527681999198	999927725254707
CL4 vs k-	YGL256W	163441326856943	151610566271828	735002694878773	999927725254707
CL4 vs k-	YGL255W	227293606350182	-181176780101377	108352972015768	999927725254707
CL4 vs k-	YGL254W	717084850340328	10279437730991	948276892631799	999927725254707
CL4 vs k-	YGL253W	818769242511706	-423330891007477	736825009110272	355350606666363
CL4 vs k-	YGL252C	258447983315064	129421703364682	80832243501165	999927725254707
CL4 vs k-	YGL251C	395020855086163	117299485032617	992116023737469	999927725254707
CL4 vs k-	YGL250W	180655832937709	-203901304782644	744711760252169	999927725254707
CL4 vs k-	YGL248W	763878106048117	122788675110997	920740711640718	999927725254707
CL4 vs k-	YGL245W	244759461535564	102748474801807	823174437197252	999927725254707
CL4 vs k-	YGL244W	292644355589456	-247947881473098	74458839342015	999927725254707
CL4 vs k-	YGL241W	219217836675375	-205042388029884	744558928864994	999927725254707
CL4 vs k-	YGL240W	153947870459186	145180823241223	78183261482326	999927725254707
CL4 vs k-	YGL238W	523372642215424	376138821088786	963296519414733	999927725254707
CL4 vs k-	YGL237C	253958701510381	149982533188596	690767428673818	999927725254707
CL4 vs k-	YGL235W	216254440406528	141759464638232	737604883469958	999927725254707
CL4 vs k-	YGL234W	151809558458073	176125768326418	605974918396586	999927725254707
CL4 vs k-	YGL233W	156743560564477	141453665679688	699749316727975	999927725254707
CL4 vs k-	YGL232W	790937181928556	128472325662367	886249156359441	999927725254707
CL4 vs k-	YGL227W	103068599218813	-393046194160907	534946813753127	270275509234318
CL4 vs k-	YGL224C	246302413927324	-207135879347465	744682617725104	999927725254707
CL4 vs k-	YGL221C	147143949744502	-103901333523834	605457180669679	999927725254707
CL4 vs k-	YGL219C	23786894490163	-291217741229523	818968450189188	999927725254707
CL4 vs k-	YGL216W	347096620288546	247484929980427	30437864445563	999927725254707
CL4 vs k-	YGL213C	156455469776075	907397486188519	759124103448818	999927725254707
CL4 vs k-	YGL209W	401184345676295	17604939988934	559337022745515	999927725254707
CL4 vs k-	YGL208W	316759748930792	125156279842786	829010492149975	999927725254707
CL4 vs k-	YGL207W	857306900680234	-644281842906811	752680091763186	999927725254707
CL4 vs k-	YGL206C	467044961517269	-336614360389217	435793757923261	999927725254707
CL4 vs k-	YGL205W	269652231742884	-138211094079559	430334271841222	999927725254707
CL4 vs k-	YGL203C	526467003726398	344869452474491	939918700500111	999927725254707
CL4 vs k-	YGL202W	68831464883671	-163131706800068	42608477050102	999927725254707
CL4 vs k-	YGL201C	232979849539558	779998033722044	583325265293682	999927725254707
CL4 vs k-	YGL199C	573921761613525	163157437122761	552828005808812	999927725254707
CL4 vs k-	YGL198W	145950429191871	-200871765910102	744717362974279	999927725254707
CL4 vs k-	YGL197W	413271834162676	-695733374471151	877050875642331	999927725254707
CL4 vs k-	YGL196W	133303789644082	545379858740563	835659977400755	999927725254707
CL4 vs k-	YGL195W	442412096135474	-18008478372412	672351829411314	999927725254707
CL4 vs k-	YGL192W	313855006690917	10846256559168	902854554945083	999927725254707
CL4 vs k-	YGL191W	699486176693533	118632398582736	947096888188787	999927725254707
CL4 vs k-	YGL190C	163780111126688	620071431561999	7.50813e+08	540076468243473
CL4 vs k-	YGL189C	538808725422036	-34380675353645	439723598080554	999927725254707
CL4 vs k-	YGL187C	170842976182291	-180136835921251	447798002132604	999927725254707
CL4 vs k-	YGL186C	231803994055806	-180352507228211	139627311131308	999927725254707
CL4 vs k-	YGL184C	303276939714451	-211320934184616	744612724603486	999927725254707
CL4 vs k-	YGL181W	102648087483261	138117338456434	824127515578552	999927725254707
CL4 vs k-	YGL180W	330874331983561	426007291410187	170051774056865	999927725254707
CL4 vs k-	YGL179C	343801462830978	-212918223789096	74459498634832	999927725254707
CL4 vs k-	YGL178W	101488030246474	113693096510486	762767878892751	979868890987675
CL4 vs k-	YGL176C	125074373097494	-179054473331465	175907973873862	999927725254707
CL4 vs k-	YGL175C	168340541866456	206126009267857	500919771292211	999927725254707
CL4 vs k-	YGL173C	880530616431587	170458822847066	662745737587883	999927725254707
CL4 vs k-	YGL172W	448752874482928	492971383946197	798831151291035	999927725254707
CL4 vs k-	YGL170C	402228576935517	128757289074915	740157636870951	999927725254707
CL4 vs k-	YGL167C	997418225021014	143132769543609	61694476784006	999927725254707
CL4 vs k-	YGL166W	529708618694439	111759716403785	904253566569	999927725254707
CL4 vs k-	YGL165C	304185205552442	111442486545261	949969249913389	999927725254707
CL4 vs k-	YGL164C	150151913748164	136118580219712	879055207498925	999927725254707
CL4 vs k-	YGL163C	235937211867543	17218692997007	233999201670154	459765098096357
CL4 vs k-	YGL162W	709158661748676	-185249925009509	282488299673007	999927725254707
CL4 vs k-	YGL161C	139577012225211	-914780975039004	707054270579737	999927725254707
CL4 vs k-	YGL158W	187781081295361	679133864889836	90574348979239	999927725254707
CL4 vs k-	YGL156W	696553927847877	-130053560441752	401585017020024	694536117205943
CL4 vs k-	YGL155W	351643336589878	-430849079789717	184646567079303	999927725254707
CL4 vs k-	YGL154C	171728542941185	153818900166151	704065605721882	999927725254707
CL4 vs k-	YGL153W	106880179870698	-154411390715716	492488877081784	999927725254707
CL4 vs k-	YGL151W	105393903155705	139319415330047	81493106689191	999927725254707
CL4 vs k-	YGL150C	792630530647594	-470774990312616	289887661906342	541974994330623
CL4 vs k-	YGL148W	113103556306605	945486240618118	974714958788486	999927725254707
CL4 vs k-	YGL147C	518921412239647	668247040684282	952965762901876	999927725254707
CL4 vs k-	YGL145W	131155725939162	144287017795659	776772313946062	999927725254707
CL4 vs k-	YGL141W	125420755018511	253145552500418	33653815890097	999927725254707
CL4 vs k-	YGL140C	246248915919345	-148133866352874	569681420124988	999927725254707
CL4 vs k-	YGL137W	122195196397279	205357769745199	327494282347624	999927725254707
CL4 vs k-	YGL136C	142869342943156	247267403241214	425035779147617	999927725254707
CL4 vs k-	YGL135W	232191617022524	-141156599105717	425868283907335	999927725254707
CL4 vs k-	YGL134W	12880489271399	258219932268917	258661591240606	999927725254707
CL4 vs k-	YGL133W	793118121718403	-142545715250948	505904639536346	999927725254707
CL4 vs k-	YGL131C	713022641006518	-304979587236728	744539410522565	999927725254707
CL4 vs k-	YGL129C	238774189379949	105519033548223	90735981762961	999927725254707
CL4 vs k-	YGL127C	113371778348508	138402180973344	823421037477837	999927725254707
CL4 vs k-	YGL126W	334165234846391	113336254378632	966213367791268	999927725254707
CL4 vs k-	YGL125W	128734994186055	304883516053404	331333526817218	999927725254707
CL4 vs k-	YGL123W	278658183272266	-167678877342095	380053921954343	999927725254707
CL4 vs k-	YGL122C	132659006857705	-149231576304623	585720672554054	999927725254707
CL4 vs k-	YGL121C	174492376024995	125602618098325	758651599858869	999927725254707
CL4 vs k-	YGL120C	129461658383792	346215012848374	846493331049008	394782164502416
CL4 vs k-	YGL119W	252994445020675	-207540180605475	744606630521835	999927725254707
CL4 vs k-	YGL117W	275800892369717	10436718421707	872571135815035	999927725254707
CL4 vs k-	YGL116W	229615685810076	160347706838048	674446455202276	999927725254707
CL4 vs k-	YGL115W	231113024404686	159805749777789	67618562765424	999927725254707
CL4 vs k-	YGL114W	236047832511558	117777484820859	768508304321217	999927725254707
CL4 vs k-	YGL112C	83630182415238	632920507372022	903738202842257	999927725254707
CL4 vs k-	YGL111W	198148817412903	-180740774673981	116757774574914	999927725254707
CL4 vs k-	YGL110C	808057194388279	125276501103307	90649245012333	999927725254707
CL4 vs k-	YGL107C	318233594687236	173811070949128	57254266131569	999927725254707
CL4 vs k-	YGL105W	414748872183819	-18265809933996	720626410150115	999927725254707
CL4 vs k-	YGL104C	679979527107755	-223591225664097	744606269157327	999927725254707
CL4 vs k-	YGL103W	21902614539842	-166873792383692	396947875770346	999927725254707
CL4 vs k-	YGL100W	126417931476974	196909123202184	610933743419325	999927725254707
CL4 vs k-	YGL099W	216431413033397	-127401509418277	489569179514016	999927725254707
CL4 vs k-	YGL096W	342165067087433	495685117342189	106001379195816	999927725254707
CL4 vs k-	YGL095C	711626904669867	-190621557829432	743680601407873	999927725254707
CL4 vs k-	YGL094C	500220452713222	-266940487547521	378447117145523	999927725254707
CL4 vs k-	YGL092W	220561052436849	-245419424645459	394206564977031	999927725254707
CL4 vs k-	YGL091C	419560189431756	117963868391342	997688292232601	999927725254707
CL4 vs k-	YGL090W	41354470938471	159636342838563	58653188986832	999927725254707
CL4 vs k-	YGL087C	792419839797592	124997977985617	907286000246031	999927725254707
CL4 vs k-	YGL086W	243522383293308	121863500149574	856544006653864	999927725254707
CL4 vs k-	YGL085W	244083708439875	-207918147363982	744686261518157	999927725254707
CL4 vs k-	YGL084C	181723030724198	-181095818303396	112142983319072	999927725254707
CL4 vs k-	YGL083W	687999677195704	193633152244357	423475284961391	999927725254707
CL4 vs k-	YGL081W	834004352641658	206011475493753	707064157783466	999927725254707
CL4 vs k-	YGL078C	160508000081749	-201903071911091	744602937384406	999927725254707
CL4 vs k-	YGL077C	390492309195822	113132071107898	902026645495545	999927725254707
CL4 vs k-	YGL075C	106144160506568	136036166328197	831773450356009	999927725254707
CL4 vs k-	YGL071W	354215176625964	-181534382382787	713733321379452	999927725254707
CL4 vs k-	YGL066W	535273380637174	161199370031048	580189200444239	999927725254707
CL4 vs k-	YGL065C	14261169869945	-198632931265168	744607170367912	999927725254707
CL4 vs k-	YGL062W	235025085649062	-191977291869243	387241977073703	122645891843343
CL4 vs k-	YGL059W	198224045561969	153155038084985	719197544629072	999927725254707
CL4 vs k-	YGL058W	769657571876178	974577966376261	906892166588083	999927725254707
CL4 vs k-	YGL057C	404218475515041	113513559620315	960223622004441	999927725254707
CL4 vs k-	YGL056C	918636312733013	201385098958646	50725134664005	999927725254707
CL4 vs k-	YGL055W	100427974978435	-193581371317043	164575007801315	353117297571003
CL4 vs k-	YGL054C	176727636903259	-200722164423166	744868976190152	999927725254707
CL4 vs k-	YGL050W	758112107227985	-271416370267529	866332030748884	999927725254707
CL4 vs k-	YGL049C	308300970338778	156269375809435	700779457947509	999927725254707
CL4 vs k-	YGL048C	375197285554558	-211059623160581	744628260500312	999927725254707
CL4 vs k-	YGL045W	779214131509637	402210831947996	243237859013312	853141713762392
CL4 vs k-	YGL043W	233542976623393	-181231666214024	103086902425038	999927725254707
CL4 vs k-	YGL042C	203124808840714	215384060342196	241136670550791	999927725254707
CL4 vs k-	YGL041C-B	624911889076131	658139405374073	222640532481235	999927725254707
CL4 vs k-	YGL041C	217298928067042	290434684634987	303527654013398	999927725254707
CL4 vs k-	YGL040C	587858546571029	-149882626266534	944154542860394	999927725254707
CL4 vs k-	YGL039W	480686231404443	141547898837316	699947322729647	999927725254707
CL4 vs k-	YGL038C	15668431671316	352359029603826	106200869390015	474438410201287
CL4 vs k-	YGL037C	217709429578089	-243697889870248	424343721769534	999927725254707
CL4 vs k-	YGL036W	604577737119672	153152780375511	615543788305439	999927725254707
CL4 vs k-	YGL035C	977941412860413	189414968593596	422049692744564	999927725254707
CL4 vs k-	YGL033W	437491526844615	-216268243447325	744736010204468	999927725254707
CL4 vs k-	YGL031C	383857484193962	-142649296740889	540252138310535	999927725254707
CL4 vs k-	YGL030W	20358515042144	-148318941107066	529614377183891	999927725254707
CL4 vs k-	YGL029W	18476785264201	-203829591225979	744925938382768	999927725254707
CL4 vs k-	YGL028C	124444713383369	-149292309277169	457814293427078	999927725254707
CL4 vs k-	YGL027C	841790203475846	134703036612161	741235592135603	999927725254707
CL4 vs k-	YGL026C	161197771593142	-28387476643429	227673293504999	999927725254707
CL4 vs k-	YGL024W	835514122413839	164321762673584	52671584023045	999927725254707
CL4 vs k-	YGL023C	309535633440585	-21021037892762	744585367496548	999927725254707
CL4 vs k-	YGL022W	54180809043367	-168589104382879	900101382523725	999927725254707
CL4 vs k-	YGL021W	264964168623085	-155370011951541	331235936895167	999927725254707
CL4 vs k-	YGL019W	341802701397431	343031557430736	383684034615037	999927725254707
CL4 vs k-	YGL016W	710458099138872	117541662050945	866323314579921	999927725254707
CL4 vs k-	YGL014W	343827318163571	-985931762486774	595639726841913	999927725254707
CL4 vs k-	YGL013C	154615061439302	-788422207878296	949493423911843	999927725254707
CL4 vs k-	YGL012W	283873254787644	-164826021074526	411395854942382	999927725254707
CL4 vs k-	YGL011C	569879954749306	118147332654988	971998598541284	999927725254707
CL4 vs k-	YGL010W	123156775808211	835483543299898	714945013987661	999927725254707
CL4 vs k-	YGL009C	60295919283332	-52971231285495	469286885403451	239958258030391
CL4 vs k-	YGL008C	478805744346263	-32134691991011	3.39783e+09	299161379015256
CL4 vs k-	YGL006W	485126537175738	-628694686599602	879304131232626	999927725254707
CL4 vs k-	YGL004C	84959359559198	-31612266499909	744619015456535	999927725254707
CL4 vs k-	YGL003C	229481029686211	163849602584524	645617776392891	999927725254707
CL4 vs k-	YGL001C	889004247971383	132369072916278	862673470393662	999927725254707
CL4 vs k-	YGR001C	123676618956609	-197345628245942	744707270651834	999927725254707
CL4 vs k-	YGR002C	229730035011868	167289790275443	480308957156202	999927725254707
CL4 vs k-	YGR005C	326282250322292	118763252269782	754685862034298	999927725254707
CL4 vs k-	YGR007W	747488269412036	-174926434979643	380103409094297	999927725254707
CL4 vs k-	YGR009C	593036849236409	-298817685627368	744579119625161	999927725254707
CL4 vs k-	YGR010W	767138643207266	-142659537406326	424993256916572	999927725254707
CL4 vs k-	YGR012W	214563948091622	-204560433309899	744633171912224	999927725254707
CL4 vs k-	YGR013W	895314514952822	-224842034404306	744584080458508	999927725254707
CL4 vs k-	YGR014W	2672699156561	475417311283995	225839638313559	999927725254707
CL4 vs k-	YGR017W	144871627334423	130358991429924	82542872495531	999927725254707
CL4 vs k-	YGR018C	375208510965363	-167515922185478	454246349561417	999927725254707
CL4 vs k-	YGR019W	223501951402783	-115748643806502	571332287687637	999927725254707
CL4 vs k-	YGR021W	148558319619636	14497293124034	780472012978494	999927725254707
CL4 vs k-	YGR023W	650107854516408	-187930304828297	740068572503289	999927725254707
CL4 vs k-	YGR027C	370556408241621	-149264704623903	509824504812011	999927725254707
CL4 vs k-	YGR028W	251829449998664	169529229413994	604097968909209	999927725254707
CL4 vs k-	YGR029W	618520803026898	609447455887059	585270678194898	999927725254707
CL4 vs k-	YGR030C	959573509329606	13342911769783	858258451954383	999927725254707
CL4 vs k-	YGR031W	765085324180827	200660440231456	427418835720296	999927725254707
CL4 vs k-	YGR032W	107426175910518	-825827773613866	143573778220038	999927725254707
CL4 vs k-	YGR034W	115384271616915	2484472052967	340109185485456	999927725254707
CL4 vs k-	YGR035C	673109343153182	125806056659709	811393455744704	999927725254707
CL4 vs k-	YGR038W	247208709455876	-138914394859467	472894632206405	999927725254707
CL4 vs k-	YGR039W	22284473672278	165888753928506	631406858941573	999927725254707
CL4 vs k-	YGR040W	790814940787962	175948439334483	444537693840115	999927725254707
CL4 vs k-	YGR041W	390764181715112	771975690565455	340532069706238	612380552471725
CL4 vs k-	YGR044C	915697315593163	13365459101464	856680689621573	999927725254707
CL4 vs k-	YGR046W	237845349948337	150087018973291	680309846856516	999927725254707
CL4 vs k-	YGR047C	643231658710794	12345308320845	923022555521614	999927725254707
CL4 vs k-	YGR048W	898148119242002	165825732409219	605076342487853	999927725254707
CL4 vs k-	YGR050C	475275847202744	168842515383287	519804468075584	999927725254707
CL4 vs k-	YGR051C	1409606688528	805040606803723	708798408661853	999927725254707
CL4 vs k-	YGR052W	129467449031609	-157599738658299	462431691221584	999927725254707
CL4 vs k-	YGR054W	106385390666845	-215946374456674	365681924573079	999927725254707
CL4 vs k-	YGR055W	4541526491871	182920479275511	506963332070154	999927725254707
CL4 vs k-	YGR056W	39586001311133	876307203260423	999368	2.82754e+08
CL4 vs k-	YGR060W	454248205370908	-163362964555967	275580133974005	999927725254707
CL4 vs k-	YGR061C	161010202011722	723009624177015	831892578940728	999927725254707
CL4 vs k-	YGR065C	333143255967281	116429768451021	885204275969544	999927725254707
CL4 vs k-	YGR067C	802897769859382	14542976066812	660443314606736	999927725254707
CL4 vs k-	YGR068C	358941722007103	176814125928862	553682703126043	999927725254707
CL4 vs k-	YGR070W	265431284428361	120048056956978	869709518181558	999927725254707
CL4 vs k-	YGR071C	126460763893711	145950017296974	770068600625843	999927725254707
CL4 vs k-	YGR072W	830807433947316	127044829371328	895865954529076	999927725254707
CL4 vs k-	YGR078C	507490048417784	-174700404852911	266318446360526	999927725254707
CL4 vs k-	YGR083C	199133915623201	146942422832943	897795909295617	999927725254707
CL4 vs k-	YGR085C	434723221063459	316666910246887	994760594253959	999927725254707
CL4 vs k-	YGR086C	608024999020383	-157059414372284	320913665016221	589592032176988
CL4 vs k-	YGR087C	485172781150667	-141381030116844	608506445577567	999927725254707
CL4 vs k-	YGR088W	143757058051063	-498287731146864	822170222687624	999927725254707
CL4 vs k-	YGR089W	25222667049748	167308604117795	612258561024846	999927725254707
CL4 vs k-	YGR091W	129833398105007	137194018793228	840353573718956	999927725254707
CL4 vs k-	YGR092W	71556599461515	-225743488252506	744590390147528	999927725254707
CL4 vs k-	YGR093W	865755226834686	-227841401593024	744601335245596	999927725254707
CL4 vs k-	YGR094W	370479657688725	-439552560177293	392446200848041	123373457511044
CL4 vs k-	YGR095C	683679778815034	-225153340923394	744723995745374	999927725254707
CL4 vs k-	YGR097W	218092344437643	159067980046781	683899434714182	999927725254707
CL4 vs k-	YGR098C	117590819777976	848026277029367	785501712759101	999927725254707
CL4 vs k-	YGR099W	392760314567854	-168155616032896	445205034680196	999927725254707
CL4 vs k-	YGR100W	132855883950476	151424578834397	73466574866291	999927725254707
CL4 vs k-	YGR101W	493555594049053	183779995478938	498689137417684	999927725254707
CL4 vs k-	YGR102C	334409185988403	-171898257482063	325213149090614	999927725254707
CL4 vs k-	YGR103W	132640221845747	-188745399238849	131401178343166	999927725254707
CL4 vs k-	YGR104C	658987862511598	-223218651764507	744664561014492	999927725254707
CL4 vs k-	YGR105W	449020764345653	107311399612523	900140266143447	999927725254707
CL4 vs k-	YGR106C	243230559169964	-151230210129029	454852629548372	999927725254707
CL4 vs k-	YGR110W	189357392275547	-18074022920227	122953551733419	999927725254707
CL4 vs k-	YGR112W	130323386992352	138937667372531	820087912245778	999927725254707
CL4 vs k-	YGR116W	565095466598262	-755503691330219	873705862020726	999927725254707
CL4 vs k-	YGR118W	240560083223503	945416191063389	834183809856333	999927725254707
CL4 vs k-	YGR119C	310038130678697	921996466080944	989930913952583	999927725254707
CL4 vs k-	YGR120C	588108523884148	594166679922342	575324762165726	999927725254707
CL4 vs k-	YGR121C	328365807727586	-233135969164758	523258894103842	999927725254707
CL4 vs k-	YGR122W	358144999832193	168999121708602	630724676335394	999927725254707
CL4 vs k-	YGR123C	283516647836177	103491012221049	945755376866773	999927725254707
CL4 vs k-	YGR124W	12748057439647	248524883901951	532454431668413	999927725254707
CL4 vs k-	YGR125W	15448603694373	904084285839307	756608223606384	999927725254707
CL4 vs k-	YGR126W	245972075753419	16220695104997	660263700310759	999927725254707
CL4 vs k-	YGR127W	628290915836904	122777020322567	927651432349313	999927725254707
CL4 vs k-	YGR128C	116416357822423	13945018712066	818561998686209	999927725254707
CL4 vs k-	YGR129W	152757439792821	259821687619523	332972327626713	999927725254707
CL4 vs k-	YGR130C	442366090726374	-607542734583829	999672947057275	999927725254707
CL4 vs k-	YGR134W	512734293459774	838615994222083	442294881057076	724748832125957
CL4 vs k-	YGR135W	762403173376443	-14861629214902	361564703528272	999927725254707
CL4 vs k-	YGR136W	155238391516352	324717844376076	173323633652006	999927725254707
CL4 vs k-	YGR138C	762115879764721	205905795315045	395172746405892	999927725254707
CL4 vs k-	YGR140W	102641371306903	-576315408143968	767844421546014	999927725254707
CL4 vs k-	YGR141W	156442011345206	-743560893586558	727314753698395	999927725254707
CL4 vs k-	YGR142W	300502388210657	-153249625185338	614648398163554	999927725254707
CL4 vs k-	YGR143W	331104160351998	-608864901921907	761574123246293	999927725254707
CL4 vs k-	YGR144W	189282021786152	-653326197985896	7.34742e+07	111365893829474
CL4 vs k-	YGR145W	720371639916798	-308433853067971	744572478881773	999927725254707
CL4 vs k-	YGR146C	175791086167456	9865393398344	852020992797917	999927725254707
CL4 vs k-	YGR147C	990169267848229	132239806059395	868313217426817	999927725254707
CL4 vs k-	YGR148C	18725341105731	-164615138874494	410739312139945	999927725254707
CL4 vs k-	YGR151C	89735495096776	738328016074173	650329272207797	999927725254707
CL4 vs k-	YGR153W	260771982378194	168799913820386	607175615415144	999927725254707
CL4 vs k-	YGR155W	208507365559059	-218333298046799	46062683101576	999927725254707
CL4 vs k-	YGR156W	161027829850444	152076906478138	718563229150757	999927725254707
CL4 vs k-	YGR157W	278131345056549	-201083496965572	181787345668132	999927725254707
CL4 vs k-	YGR158C	229516268039115	-181207279210868	105546054754696	999927725254707
CL4 vs k-	YGR159C	485035793283379	-180068446414104	102961769686788	999927725254707
CL4 vs k-	YGR161C	482702998535054	-748876611571212	123051708209378	999927725254707
CL4 vs k-	YGR162W	375503685657769	148760153338616	709651960198827	999927725254707
CL4 vs k-	YGR163W	490519367571839	-175186497869039	261167991000722	999927725254707
CL4 vs k-	YGR164W	337341426296707	-301195527804039	318442412144389	999927725254707
CL4 vs k-	YGR165W	673959992960117	-144309918517861	53412983834282	999927725254707
CL4 vs k-	YGR167W	244240696881714	-206541217744161	744719212989174	999927725254707
CL4 vs k-	YGR169C	150031234394466	148673954615165	755309207589517	999927725254707
CL4 vs k-	YGR169C-A	31875368314761	-168227105796425	366410361037195	999927725254707
CL4 vs k-	YGR170W	568016286245182	145944923266011	666727261283597	999927725254707
CL4 vs k-	YGR173W	343476859905741	173677220071309	573957590094943	999927725254707
CL4 vs k-	YGR175C	566419175950966	-738952291347023	937973253486203	999927725254707
CL4 vs k-	YGR177C	226199147283715	161041521248791	669031727262847	999927725254707
CL4 vs k-	YGR178C	113594473367847	-152796231129475	50149019933402	999927725254707
CL4 vs k-	YGR179C	181512908802228	271710465935008	421257206741504	999927725254707
CL4 vs k-	YGR180C	195089306793228	-139438004004666	515545183249048	999927725254707
CL4 vs k-	YGR181W	15191943389046	148661106499115	754129029587288	999927725254707
CL4 vs k-	YGR183C	28128646223188	-146042567948354	550121553915294	999927725254707
CL4 vs k-	YGR184C	168278512450486	303608037848115	235911623303636	999927725254707
CL4 vs k-	YGR186W	289714462050822	275035111742258	217542413669481	78360900951744
CL4 vs k-	YGR187C	306924247109829	164689337365265	486703032626241	999927725254707
CL4 vs k-	YGR188C	496445464945538	18201120887393	519240795803778	999927725254707
CL4 vs k-	YGR189C	949932743977843	-659604481230186	197707923067771	999927725254707
CL4 vs k-	YGR191W	201771148108431	-153321347751883	502247105712513	999927725254707
CL4 vs k-	YGR192C	634559778032105	-257728710450295	320260096550085	181224513301142
CL4 vs k-	YGR193C	142762219257648	-167419005226573	474183579479903	999927725254707
CL4 vs k-	YGR194C	586602416510803	-176400769576773	242933410538373	999927725254707
CL4 vs k-	YGR196C	149246839597966	204519009334694	36989563776288	999927725254707
CL4 vs k-	YGR197C	153691736407321	149499151025495	749730571602832	999927725254707
CL4 vs k-	YGR198W	593859543994626	192269166911111	430305233203839	999927725254707
CL4 vs k-	YGR200C	42121336151739	-174048776709472	286105834562178	999927725254707
CL4 vs k-	YGR201C	426669024467214	-216562934356109	744723868976473	999927725254707
CL4 vs k-	YGR202C	319361628873423	17533663202268	559241431492107	999927725254707
CL4 vs k-	YGR204W	92158398702735	241982708927588	970711413890951	999927725254707
CL4 vs k-	YGR207C	425605395827704	-172444716803347	301606620411802	999927725254707
CL4 vs k-	YGR208W	156181223559518	214539828719502	495230458158207	999927725254707
CL4 vs k-	YGR209C	967989372886953	132096478041007	869205074083893	999927725254707
CL4 vs k-	YGR210C	355653412731137	146421759507208	685183783400098	999927725254707
CL4 vs k-	YGR211W	360012693243939	-597667689974093	420539563883401	707754497247256
CL4 vs k-	YGR212W	810601956458726	125742623096286	903443507997352	999927725254707
CL4 vs k-	YGR213C	536125026981272	129411242303962	999783536097551	999927725254707
CL4 vs k-	YGR214W	246445610640567	868483720940658	836358392019988	999927725254707
CL4 vs k-	YGR217W	138657852587613	610865410124331	272235076757968	158269269282303
CL4 vs k-	YGR218W	364718978381801	164917830177185	483215593285793	999927725254707
CL4 vs k-	YGR221C	379798725392303	181452021174964	509965173264527	999927725254707
CL4 vs k-	YGR222W	971235607275996	-111449752160376	578439022053584	999927725254707
CL4 vs k-	YGR224W	922146772299194	159795121663008	626436639977706	999927725254707
CL4 vs k-	YGR225W	20054946964667	134276336801868	789334176773862	999927725254707
CL4 vs k-	YGR226C	809599301586963	-189824370905739	745266292663305	999927725254707
CL4 vs k-	YGR229C	180595672677922	-180708311476235	132404628839096	999927725254707
CL4 vs k-	YGR231C	187524117778845	157607415145132	685500470470319	999927725254707
CL4 vs k-	YGR232W	875048446707311	-17868005532319	188331743979014	999927725254707
CL4 vs k-	YGR233C	530436637186121	683168019435741	161767483825984	999927725254707
CL4 vs k-	YGR234W	319069812830287	-128495727986109	739338853265022	999927725254707
CL4 vs k-	YGR235C	126639210410804	146089636482671	769799199379617	999927725254707
CL4 vs k-	YGR236C	859767345184651	-182383078632041	571989820360453	839973978411682
CL4 vs k-	YGR237C	315067128956273	-123927786005063	540409839030901	999927725254707
CL4 vs k-	YGR238C	542199509581387	276740436685321	546513001796983	999927725254707
CL4 vs k-	YGR239C	346325907481085	620917944294678	166080744191908	999927725254707
CL4 vs k-	YGR240C	118972477021726	-147683771490827	566706711959137	999927725254707
CL4 vs k-	YGR241C	886561028913296	115849428796023	872672461346923	999927725254707
CL4 vs k-	YGR243W	967697706777213	-437038695297842	759647105169344	999927725254707
CL4 vs k-	YGR244C	225407087901673	162151566372427	404363097344577	999927725254707
CL4 vs k-	YGR245C	215272645196483	-139288063774718	436783221823195	999927725254707
CL4 vs k-	YGR246C	473751326458611	115172326196981	985934912891595	999927725254707
CL4 vs k-	YGR247W	112421091246247	141927240100104	799796706004067	999927725254707
CL4 vs k-	YGR248W	438914880637468	108351308110724	922491730984758	999927725254707
CL4 vs k-	YGR250C	282363719450302	-384763998437715	147669818866935	999927725254707
CL4 vs k-	YGR252W	509354170808406	117230752120378	993649453437966	999927725254707
CL4 vs k-	YGR253C	225113084299235	160718476642192	670204180199389	999927725254707
CL4 vs k-	YGR254W	402052029989129	-473175233711449	117193114873364	753587241700845
CL4 vs k-	YGR257C	386907319822719	177685716362623	547139127935963	999927725254707
CL4 vs k-	YGR258C	45052468743317	-208611099042693	744555608484362	999927725254707
CL4 vs k-	YGR259C	109081846995185	-296558082544986	871202859723382	999927725254707
CL4 vs k-	YGR260W	124121613331998	-172533910772343	383994445948891	999927725254707
CL4 vs k-	YGR261C	38980090908735	595549046643957	161797419419251	999927725254707
CL4 vs k-	YGR264C	702441150462904	10909375344309	909712163884137	999927725254707
CL4 vs k-	YGR266W	166203092266678	152957459824453	719862726092643	999927725254707
CL4 vs k-	YGR268C	288951481601174	166662060304787	63200241735283	999927725254707
CL4 vs k-	YGR270W	132697275801916	-621105092108181	792292329134679	999927725254707
CL4 vs k-	YGR271W	150419596651859	20851259376517	138155312329442	320399533074399
CL4 vs k-	YGR273C	265639746890165	965407803117372	816099571697476	999927725254707
CL4 vs k-	YGR274C	20518236667023	109259045348486	92889376152096	999927725254707
CL4 vs k-	YGR276C	238607049181729	-207451383910882	744596954060142	999927725254707
CL4 vs k-	YGR277C	247221182678339	-206139274998207	74466895949102	999927725254707
CL4 vs k-	YGR278W	239990565553344	165398075962651	63276103706418	999927725254707
CL4 vs k-	YGR279C	614252965343845	-529524872681118	306790842971948	999927725254707
CL4 vs k-	YGR281W	870294163115295	-623557858477631	114580420668301	999927725254707
CL4 vs k-	YGR282C	261153363899522	-920808380563683	779997961837203	999927725254707
CL4 vs k-	YGR283C	340092433195644	114527902272813	966362424650403	999927725254707
CL4 vs k-	YGR284C	237261837088581	441023608404919	846432123321396	999927725254707
CL4 vs k-	YGR285C	211728849507886	-468288240568288	792881728069278	999927725254707
CL4 vs k-	YGR286C	365851800165355	-390782913367291	322051256863066	999927725254707
CL4 vs k-	YGR287C	763988919646846	-795245481178492	105299357307974	999927725254707
CL4 vs k-	YGR289C	197410240481806	-181118587849122	113792851618774	999927725254707
CL4 vs k-	YGR290W	106121846475362	139902106352592	808592905586603	999927725254707
CL4 vs k-	YGR292W	432436024522204	-509213033127813	918505073743285	999927725254707
CL4 vs k-	YGR293C	193704883013633	160816948680427	667444768468926	999927725254707
CL4 vs k-	YGR294W	164476532574207	148604180529325	746087366722349	999927725254707
CL4 vs k-	YGR295C	207717597514061	159014339757196	68375670741586	999927725254707
CL4 vs k-	YGR296W	70836194905086	-31357193592881	507157521562893	999927725254707
CL4 vs k-	YHL047C	645848344275163	119844848996575	94468098611152	999927725254707
CL4 vs k-	YHL044W	111796233120691	139444971598176	854962375828049	999927725254707
CL4 vs k-	YHL039W	56871390585645	123727714657355	954377777677738	999927725254707
CL4 vs k-	YHL038C	765201700656592	122956615520285	919273612389925	999927725254707
CL4 vs k-	YHL036W	6352299318543	191027608996037	442814497395403	999927725254707
CL4 vs k-	YHL035C	63138808998169	-139403112423825	447737880160466	999927725254707
CL4 vs k-	YHL034C	147208732580333	-22309680768769	226744673828917	999927725254707
CL4 vs k-	YHL033C	992756970463481	-154401578310842	501287739611711	999927725254707
CL4 vs k-	YHL032C	899906679175705	-101394932439778	696592783940774	929666595925989
CL4 vs k-	YHL031C	945033594575318	-282424230837074	503440986515537	999927725254707
CL4 vs k-	YHL030W-A	109007231914063	145325015967762	42166632524818	707754497247256
CL4 vs k-	YHL030W	330856527948139	654807641624645	87685264463076	999927725254707
CL4 vs k-	YHL029C	245163380414439	-20552539599633	744581071865805	999927725254707
CL4 vs k-	YHL028W	397308557975781	126458477984342	816494693352668	999927725254707
CL4 vs k-	YHL027W	514439933284376	-173523476386859	309407871987918	999927725254707
CL4 vs k-	YHL026C	302845629338762	107410069244098	89709761762078	999927725254707
CL4 vs k-	YHL025W	154259326423312	263456889425708	287476991814636	999927725254707
CL4 vs k-	YHL024W	411143459648569	142238365892793	700884520008704	999927725254707
CL4 vs k-	YHL023C	230705915278017	158197755009033	681432640144297	999927725254707
CL4 vs k-	YHL021C	249347733522603	-15347492930271	623678498543993	999927725254707
CL4 vs k-	YHL020C	226641063618956	-137096302400613	726650743495739	999927725254707
CL4 vs k-	YHL019W-A	1055379180649	-194787107771515	744759554880033	999927725254707
CL4 vs k-	YHL017W	128516575382462	209360581545653	355810358272041	999927725254707
CL4 vs k-	YHL016C	158799379740991	150735121516783	740907597919542	999927725254707
CL4 vs k-	YHL015W	146916015141322	10430461848002	840674574013133	999927725254707
CL4 vs k-	YHL013C	115584290165757	138190090877553	827111932944581	999927725254707
CL4 vs k-	YHL010C	244571202713991	162224122591707	660664241517129	999927725254707
CL4 vs k-	YHL007C	909522711093013	133599940200572	854429203536006	999927725254707
CL4 vs k-	YHL004W	538878872783666	-119317475898914	530617454245687	999927725254707
CL4 vs k-	YHL003C	237719539299669	499646733355779	355066172285296	999927725254707
CL4 vs k-	YHL001W	363560973465517	-609370107587397	857613483795499	999927725254707
CL4 vs k-	YHR001W	200668838272437	-352667333160207	557618530854921	836230757932256
CL4 vs k-	YHR002W	213789692374204	585066381250212	244090583019872	999927725254707
CL4 vs k-	YHR003C	111768691910668	141246026167015	803186421836737	999927725254707
CL4 vs k-	YHR005C	136167866362664	138339475835916	822844761051779	999927725254707
CL4 vs k-	YHR006W	823353955700591	-177849564724338	203897127887718	999927725254707
CL4 vs k-	YHR007C	262194908504866	-371779153752541	271423654672979	999927725254707
CL4 vs k-	YHR008C	548421092218353	-174476399955248	282747149412423	999927725254707
CL4 vs k-	YHR009C	513910152188272	117753191658318	874280868280114	999927725254707
CL4 vs k-	YHR010W	404343571847197	-159781429021511	460676066204727	999927725254707
CL4 vs k-	YHR011W	22326327616873	163582132069669	645492671331484	999927725254707
CL4 vs k-	YHR014W	132118995259638	147524467686407	760187272828817	999927725254707
CL4 vs k-	YHR016C	624142269543671	127969122918855	665662957782387	999927725254707
CL4 vs k-	YHR017W	44766609670345	517104914065556	521269543285498	999927725254707
CL4 vs k-	YHR018C	161158187946922	-135454684356881	546644596860648	999927725254707
CL4 vs k-	YHR019C	11696360361248	-121903210986627	616831303010621	999927725254707
CL4 vs k-	YHR020W	183621587255392	-168012233508266	489757720013789	999927725254707
CL4 vs k-	YHR021C	115553297641327	-177611606677475	918028940456917	999927725254707
CL4 vs k-	YHR023W	623961974029494	241439835412501	705836039426201	999927725254707
CL4 vs k-	YHR024C	619327880568156	-299214475606589	744606091043084	999927725254707
CL4 vs k-	YHR026W	131998297230508	-233349740936496	739678410695964	999927725254707
CL4 vs k-	YHR027C	593089959361342	-712580363693022	113429663694652	999927725254707
CL4 vs k-	YHR028C	608506591020556	-214839008656121	628755920668386	999927725254707
CL4 vs k-	YHR030C	527214090883589	-186494475553725	730749438840187	999927725254707
CL4 vs k-	YHR031C	333466748592461	455640272024202	21481571917048	999927725254707
CL4 vs k-	YHR032W	28687553106935	104813088236227	946224251150514	999927725254707
CL4 vs k-	YHR032C-A	975583536021844	136049158390396	836602898201097	999927725254707
CL4 vs k-	YHR033W	678851491929487	174491684548509	475666238199273	999927725254707
CL4 vs k-	YHR034C	206822190120582	-158281058599165	533278514367674	999927725254707
CL4 vs k-	YHR036W	148353865275714	22051675570575	283172761743076	999927725254707
CL4 vs k-	YHR037W	796358408483239	-385313459539828	840890910737312	999927725254707
CL4 vs k-	YHR039C	329015378866742	-849740464089484	670151106090601	999927725254707
CL4 vs k-	YHR039C-A	161907593021174	-201866062879178	744948630783535	999927725254707
CL4 vs k-	YHR040W	347664090198152	11823455043317	883289805558749	999927725254707
CL4 vs k-	YHR042W	195164492740744	-18065036629498	127534735024906	999927725254707
CL4 vs k-	YHR045W	407471962259873	110556630993849	935979413994111	999927725254707
CL4 vs k-	YHR047C	48104242146208	158187061517541	592078360362687	999927725254707
CL4 vs k-	YHR049W	109640521656355	136093880533526	843358940013834	999927725254707
CL4 vs k-	YHR049C-A	135181487291459	109235734240553	929887345101097	999927725254707
CL4 vs k-	YHR050W	394757875447945	-197162405535089	377320789431841	999927725254707
CL4 vs k-	YHR051W	220560873900968	-160398970301605	2876447223466	999927725254707
CL4 vs k-	YHR052W	111025568236777	803329398232819	693994768395118	999927725254707
CL4 vs k-	YHR058C	173616703958679	-160892180990705	437757761595078	999927725254707
CL4 vs k-	YHR063C	110154598348586	-151502808969008	495016147717957	999927725254707
CL4 vs k-	YHR063W-A	37708135104491	-215168880435758	744959400127796	999927725254707
CL4 vs k-	YHR064C	568795421122444	-217566848832058	744597497593556	999927725254707
CL4 vs k-	YHR065C	141541018604911	-153816172992727	529019379079017	999927725254707
CL4 vs k-	YHR066W	241317667430424	-621066600109001	88504709659006	999927725254707
CL4 vs k-	YHR068W	888294775180165	-17260647563665	314269323022882	999927725254707
CL4 vs k-	YHR069C	66407938890704	150613810655399	642503298143768	999927725254707
CL4 vs k-	YHR070W	433224437373016	149663048854073	65477631058323	999927725254707
CL4 vs k-	YHR071W	131532748328813	147122888352289	763022669793017	999927725254707
CL4 vs k-	YHR073W	239017704442867	940719034596448	800936424792116	999927725254707
CL4 vs k-	YHR074W	439906655611946	-172242790575719	326225698374684	999927725254707
CL4 vs k-	YHR075C	191976579155383	433579105869289	115592093349923	999927725254707
CL4 vs k-	YHR077C	341453157397061	-399103479456066	278807268312238	999927725254707
CL4 vs k-	YHR078W	663261382627908	168074689992869	508132467930815	999927725254707
CL4 vs k-	YHR079C	135882752057958	-173312464731051	47228569203302	999927725254707
CL4 vs k-	YHR080C	231153569919456	-161806708884087	371458793487035	999927725254707
CL4 vs k-	YHR081W	331729630181018	-215371980900064	744776075951645	999927725254707
CL4 vs k-	YHR082C	782170937761713	-119357309816715	606611102328919	999927725254707
CL4 vs k-	YHR085W	335014826644013	46932114452201	239410708883071	999927725254707
CL4 vs k-	YHR086W-A	49474548156751	116386371932636	999013060311039	999927725254707
CL4 vs k-	YHR087W	562857446852637	141165356636737	995882723339319	999927725254707
CL4 vs k-	YHR088W	422110939985436	122838923766488	940080185556885	999927725254707
CL4 vs k-	YHR090C	104214537275766	134076951124687	855346300370237	999927725254707
CL4 vs k-	YHR092C	462632270837157	598959152356922	900572114335871	999927725254707
CL4 vs k-	YHR094C	375798940706131	131618679468495	78238305014414	999927725254707
CL4 vs k-	YHR096C	185935971503992	-111582482921669	703154817079418	935482458835438
CL4 vs k-	YHR097C	77914839591736	-296678675028068	515812075311065	999927725254707
CL4 vs k-	YHR098C	328813421484804	897274053940867	256297720645595	498957580926562
CL4 vs k-	YHR099W	575150560356174	-248259108954085	584428561244132	999927725254707
CL4 vs k-	YHR102W	245228782733476	-206593680057011	74455493330454	999927725254707
CL4 vs k-	YHR103W	160227756178905	112511171585964	908194774150496	999927725254707
CL4 vs k-	YHR104W	366290304265112	171532719965387	624566866619433	999927725254707
CL4 vs k-	YHR105W	299235492908526	-703424154843501	810050779008691	999927725254707
CL4 vs k-	YHR106W	167596941554868	322539859521796	304092034929118	999927725254707
CL4 vs k-	YHR107C	23321825790613	-179454359849424	133346962687227	999927725254707
CL4 vs k-	YHR108W	679504482914998	657839744761852	763634288877411	999927725254707
CL4 vs k-	YHR110W	774521800621909	123567405814171	915765133146799	999927725254707
CL4 vs k-	YHR112C	125264491528074	-197030255819592	744639362564412	999927725254707
CL4 vs k-	YHR113W	634669816932833	-172045386057411	251521395192745	999927725254707
CL4 vs k-	YHR114W	324415057716216	113722254630367	858340954482659	999927725254707
CL4 vs k-	YHR115C	170259177430068	946099080266758	776278155260286	999927725254707
CL4 vs k-	YHR117W	821013111296734	134491490368055	758472326790276	999927725254707
CL4 vs k-	YHR118C	554897508554636	-176151253650502	243650353756272	999927725254707
CL4 vs k-	YHR119W	970597008205596	143126326760257	670167174131439	999927725254707
CL4 vs k-	YHR120W	627315389920136	205903390299839	470230472420368	999927725254707
CL4 vs k-	YHR121W	10549578600962	138646584090346	822182343096796	999927725254707
CL4 vs k-	YHR123W	503516987048669	11661619057831	999527461330394	999927725254707
CL4 vs k-	YHR128W	487744888992821	-218844146707044	744732611922476	999927725254707
CL4 vs k-	YHR129C	114938983762399	76941221387438	701043509506571	999927725254707
CL4 vs k-	YHR131C	508484770359464	-807223469505586	118305645106262	999927725254707
CL4 vs k-	YHR132C	196554139995244	-179943495372309	153348137971641	999927725254707
CL4 vs k-	YHR133C	19535056898486	-203519444564508	74467830265807	999927725254707
CL4 vs k-	YHR135C	647170416561941	741351630175228	90747546433231	999927725254707
CL4 vs k-	YHR136C	218301157905403	-159189335821183	495487101030078	999927725254707
CL4 vs k-	YHR138C	911848147097563	688317861591872	620265698562301	999927725254707
CL4 vs k-	YHR139C	217309264435452	-243055906300738	744650511760997	999927725254707
CL4 vs k-	YHR143W	407340334913125	113665554487498	961959290850578	999927725254707
CL4 vs k-	YHR146W	434932082286142	429307310378777	851556065403718	999927725254707
CL4 vs k-	YHR147C	16847701518476	15578975092748	703932252112005	999927725254707
CL4 vs k-	YHR149C	249654379548846	102532346007463	846853061672621	999927725254707
CL4 vs k-	YHR151C	562767717093415	-186821762624718	734209092626974	999927725254707
CL4 vs k-	YHR152W	643726470347541	316247509501628	944234704652066	999927725254707
CL4 vs k-	YHR154W	748855990635428	853468687638248	917193150522855	999927725254707
CL4 vs k-	YHR157W	517669527937154	11469612780673	989297819281146	999927725254707
CL4 vs k-	YHR158C	501460470067958	182087435850501	515681870889295	999927725254707
CL4 vs k-	YHR160C	271167482499261	172166144198583	583744231901418	999927725254707
CL4 vs k-	YHR161C	643784959873794	650918330325333	906984704379237	999927725254707
CL4 vs k-	YHR162W	50389663509341	-679908560120465	132859299524576	539260927476676
CL4 vs k-	YHR163W	950306772941887	-144732148252103	513759702498566	999927725254707
CL4 vs k-	YHR164C	274387476963541	-243239703275793	411481949601175	999927725254707
CL4 vs k-	YHR165C	358891143154662	-334348497257692	37749803296987	999927725254707
CL4 vs k-	YHR168W	80719675136524	207978095545471	390261097626942	999927725254707
CL4 vs k-	YHR169W	66808612382676	405280489951434	550217511723178	157778589172511
CL4 vs k-	YHR170W	177381811751277	282230283289031	456882938754392	999927725254707
CL4 vs k-	YHR172W	130459370368834	504140328081783	811478204185886	999927725254707
CL4 vs k-	YHR174W	943879724050114	-381655334633884	1.64053e+07	2.901e+09
CL4 vs k-	YHR176W	779143513452753	541776848662282	835228288999817	999927725254707
CL4 vs k-	YHR177W	916760432183267	-1928993819066	744618798935712	999927725254707
CL4 vs k-	YHR178W	198491439740335	-165451744923883	403237879088413	999927725254707
CL4 vs k-	YHR179W	578170104947282	-846973219557837	936224994915028	999927725254707
CL4 vs k-	YHR182W	103293095458791	-219810744014657	419814623816914	999927725254707
CL4 vs k-	YHR183W	298751828126509	-642591789353023	416230870035506	707754497247256
CL4 vs k-	YHR184W	662324830203342	195562497054486	402638662585099	999927725254707
CL4 vs k-	YHR186C	687353687774864	579879942773472	962992824040883	999927725254707
CL4 vs k-	YHR187W	133267682036263	137419119274179	835313338331625	999927725254707
CL4 vs k-	YHR188C	494623090529705	-169713838532008	363914504702469	999927725254707
CL4 vs k-	YHR189W	237105122555567	165242390287984	636964170524446	999927725254707
CL4 vs k-	YHR190W	370259761933624	-410320890876583	293630371853069	999927725254707
CL4 vs k-	YHR191C	392757532112472	183076586203325	502323615611523	999927725254707
CL4 vs k-	YHR193C	247495251148968	149465673778779	493586197976618	999927725254707
CL4 vs k-	YHR195W	124129961526718	863556865989411	79527305988719	999927725254707
CL4 vs k-	YHR196W	105144170109523	139198835011346	815595622499536	999927725254707
CL4 vs k-	YHR198C	762502887256065	123123679336689	917858229136373	999927725254707
CL4 vs k-	YHR199C	180638388906007	-243738300145087	343043395220901	999927725254707
CL4 vs k-	YHR200W	176469592552657	-17030593701026	358045649171015	999927725254707
CL4 vs k-	YHR202W	274521416213857	165513300861234	634395563338929	999927725254707
CL4 vs k-	YHR203C	143942827616764	-253655043060896	20750347223116	999927725254707
CL4 vs k-	YHR204W	819616920153659	125535617033663	905546103911751	999927725254707
CL4 vs k-	YHR205W	23878306705623	-175242267300098	265962497667214	999927725254707
CL4 vs k-	YHR206W	918627921936712	129719842189119	884597287227904	999927725254707
CL4 vs k-	YHR208W	326682117488938	-176626232967514	147655795770405	999927725254707
CL4 vs k-	YHR209W	241129581931317	942310503420522	802388320677317	999927725254707
CL4 vs k-	YHR211W	735412653974486	513613333600003	84967122338746	999927725254707
CL4 vs k-	YHR213W	169896161570147	-201628903301067	744757084947063	999927725254707
CL4 vs k-	YHR214W	491165577021764	-299006142134673	606412649809826	999927725254707
CL4 vs k-	YHR215W	198846015881732	-20064935530336	522835539571484	999927725254707
CL4 vs k-	YHR216W	753675113797943	189878675142128	535982358811977	999927725254707
CL4 vs k-	YHR218W	444952776966124	-182649262889033	402582198003444	694536117205943
CL4 vs k-	YHR219W	233291316308187	-162975372310996	43996371664015	999927725254707
CL4 vs k-	YIL174W	100407285270053	-178782262096526	179065211611205	999927725254707
CL4 vs k-	YIL172C	547496484455149	-175203587872928	261842908497793	999927725254707
CL4 vs k-	YIL170W	356596709735321	178944490665645	531087597707386	999927725254707
CL4 vs k-	YIL169C	114040702569937	-164062256595444	513622789351396	999927725254707
CL4 vs k-	YIL164C	539336751037336	-181118584161823	732752239205869	999927725254707
CL4 vs k-	YIL162W	108727642659069	-689775164794302	187265361037128	999927725254707
CL4 vs k-	YIL161W	753891745154862	-224082706105777	744715552202875	999927725254707
CL4 vs k-	YIL160C	114317055377491	-23285299350018	744620059599794	999927725254707
CL4 vs k-	YIL159W	596566173280796	-221551527063675	744543402552787	999927725254707
CL4 vs k-	YIL157C	309079855885422	-210985721705285	744756663555892	999927725254707
CL4 vs k-	YIL155C	103315182118277	-56360532428819	848857438003187	999927725254707
CL4 vs k-	YIL154C	58834561003425	-943268730480716	834011008382141	999927725254707
CL4 vs k-	YIL153W	180362679076255	-203966570050536	744633188591967	999927725254707
CL4 vs k-	YIL152W	911468144844332	177447288068083	492925462508409	999927725254707
CL4 vs k-	YIL151C	153663195147752	750617233125315	855868770479685	999927725254707
CL4 vs k-	YIL149C	289012110330286	-505281295671428	134294350180914	999927725254707
CL4 vs k-	YIL148W	158405193929824	-186954533487102	162861130261435	999927725254707
CL4 vs k-	YIL147C	664004500392996	-137335685707812	567247676175767	999927725254707
CL4 vs k-	YIL146C	75933630242604	125721335010399	793409407542501	999927725254707
CL4 vs k-	YIL145C	313298229650582	-211257251683198	744665440432131	999927725254707
CL4 vs k-	YIL144W	647567167983321	19406007624298	417216302215745	999927725254707
CL4 vs k-	YIL143C	821840521375299	-164306822009527	414294705721378	999927725254707
CL4 vs k-	YIL142C-A	50585680919731	166214322332492	551937697359494	999927725254707
CL4 vs k-	YIL142W	154777764700661	-154934994922614	48049437518211	999927725254707
CL4 vs k-	YIL140W	367004706890064	-143672485141584	475438688074257	999927725254707
CL4 vs k-	YIL139C	63294483315057	132652217712205	964648353607186	999927725254707
CL4 vs k-	YIL137C	458208286617762	575322045110667	819251224057884	999927725254707
CL4 vs k-	YIL136W	178491919007851	-708142207661709	799262319107018	999927725254707
CL4 vs k-	YIL135C	274579712085984	-15987377860155	52920499662506	999927725254707
CL4 vs k-	YIL133C	464453553422827	-174032105864156	285701358725513	999927725254707
CL4 vs k-	YIL131C	183130670269853	177698178973392	410773788838581	999927725254707
CL4 vs k-	YIL130W	615279790006827	-187843458150601	737064512578927	999927725254707
CL4 vs k-	YIL129C	305086011648126	-315261566733224	399106914783874	999927725254707
CL4 vs k-	YIL126W	211827687545739	98736502700714	983615435402422	999927725254707
CL4 vs k-	YIL125W	579685327173168	172241629983316	213481740302397	425359861898296
CL4 vs k-	YIL123W	407424692252766	-699210282705469	754205628073324	974604763390473
CL4 vs k-	YIL121W	174626506371151	291278283802877	264083075402666	999927725254707
CL4 vs k-	YIL117C	644120152763881	1665917136071	528701168745793	999927725254707
CL4 vs k-	YIL116W	710927266343184	-176498035619025	232894616625583	999927725254707
CL4 vs k-	YIL115C	220293071803101	-178846523805718	185193807581732	999927725254707
CL4 vs k-	YIL113W	162345968595163	147619415558193	76500892525721	999927725254707
CL4 vs k-	YIL112W	303606828989263	166991294012895	626741467528607	999927725254707
CL4 vs k-	YIL110W	259367676969547	-207243663723848	744637737026924	999927725254707
CL4 vs k-	YIL109C	274398941383188	-165115539609649	594062798829784	999927725254707
CL4 vs k-	YIL108W	612204550542358	-221746143267037	744576264215523	999927725254707
CL4 vs k-	YIL107C	594567363973785	-220518656713506	744565730404531	999927725254707
CL4 vs k-	YIL106W	540325233402594	749519061561106	835950875402803	999927725254707
CL4 vs k-	YIL105C	306318124422094	130553061251943	795855755885022	999927725254707
CL4 vs k-	YIL104C	200938037283351	976412103014889	806504251419784	999927725254707
CL4 vs k-	YIL102C-A	579551966480538	118882849145472	963344597702813	999927725254707
CL4 vs k-	YIL101C	644384903383539	123225735501786	746925269852074	999927725254707
CL4 vs k-	YIL099W	148614390546232	147699693673452	763041881680355	999927725254707
CL4 vs k-	YIL098C	175480490038427	-123941075911452	709222330262996	999927725254707
CL4 vs k-	YIL097W	570358377463549	-219023043429094	744603475154631	999927725254707
CL4 vs k-	YIL095W	510807673237294	-218922101462592	744567985974627	999927725254707
CL4 vs k-	YIL094C	127893242253166	145545309810591	78577963697138	999927725254707
CL4 vs k-	YIL093C	242259220709445	168118842581125	614807047169338	999927725254707
CL4 vs k-	YIL091C	286502771503029	103630303718766	953227718583833	999927725254707
CL4 vs k-	YIL088C	558436309512313	-103930820038579	664321783041424	999927725254707
CL4 vs k-	YIL087C	372795217326599	-182014202746242	718680515151733	950180718474753
CL4 vs k-	YIL085C	184551380589518	-20053708397297	744604671713629	999927725254707
CL4 vs k-	YIL084C	683460853227461	306203527299933	116420102241822	292359120659345
CL4 vs k-	YIL083C	549019775689512	-219848011575934	744640006514047	999927725254707
CL4 vs k-	YIL079C	111505686968428	141205053490572	808747529563769	999927725254707
CL4 vs k-	YIL078W	892361605602189	-107962098626842	715936159216871	999927725254707
CL4 vs k-	YIL077C	98124772974415	622752612412315	89992101973732	999927725254707
CL4 vs k-	YIL076W	443012310423782	-152533189965752	553611380164816	999927725254707
CL4 vs k-	YIL075C	773646632203424	-177628692405778	210051407020546	999927725254707
CL4 vs k-	YIL074C	157489059095382	-189631776181259	138554741022943	999927725254707
CL4 vs k-	YIL073C	186737315678645	273169340404437	391499461998961	999927725254707
CL4 vs k-	YIL072W	521173407737636	-219490204835164	744588041631559	999927725254707
CL4 vs k-	YIL071C	459137360908886	-182201702646581	611766970782825	859714908610036
CL4 vs k-	YIL070C	32364466591053	109278533699715	912410161654094	999927725254707
CL4 vs k-	YIL069C	47590948281218	-114451286793588	586897259878285	999927725254707
CL4 vs k-	YIL068C	371464287407128	-172935843561798	306908357972491	999927725254707
CL4 vs k-	YIL067C	809935755160353	-218388514757156	203228312793288	999927725254707
CL4 vs k-	YIL066W-A	722892311288338	-225355353122888	744841219420507	999927725254707
CL4 vs k-	YIL066C	490374952959552	184409066237766	495797406707004	999927725254707
CL4 vs k-	YIL065C	116269756050686	-152579261627333	491179438811599	999927725254707
CL4 vs k-	YIL064W	263531528932799	-209279381026653	744697915925939	999927725254707
CL4 vs k-	YIL062C	924576915420157	-721305031075164	658836897297767	999927725254707
CL4 vs k-	YIL060W	718810535128128	-3278887199108	494957840178812	999927725254707
CL4 vs k-	YIL059C	111493712627106	5204244756403	167675662236167	641095054531796
CL4 vs k-	YIL057C	408860790541764	-358853705464184	329954601473539	999927725254707
CL4 vs k-	YIL056W	883879059501583	-19295685959058	196710174533646	999927725254707
CL4 vs k-	YIL055C	428234863636511	154601806199784	604727449165057	999927725254707
CL4 vs k-	YIL053W	200791809056536	497343133616905	994774503734897	999927725254707
CL4 vs k-	YIL052C	309929085852933	150404753577753	680347219998798	999927725254707
CL4 vs k-	YIL051C	345119668841636	-532678060683635	771189384627458	999927725254707
CL4 vs k-	YIL050W	124219751354535	141177946746879	808427381769014	999927725254707
CL4 vs k-	YIL048W	234832369238621	129190207072906	813051292609743	999927725254707
CL4 vs k-	YIL047C	361061236205715	-725935514805274	802088233954697	999927725254707
CL4 vs k-	YIL046W	561436628222253	14899005895213	688563576016133	999927725254707
CL4 vs k-	YIL045W	100444579811716	137456649984097	827858172030804	999927725254707
CL4 vs k-	YIL044C	192791017256955	-180789347497748	118899682018788	999927725254707
CL4 vs k-	YIL043C	166966607414751	-256472799877701	90935210909826	999927725254707
CL4 vs k-	YIL042C	978321817835301	-170891275403485	34873138678048	999927725254707
CL4 vs k-	YIL041W	278312970210195	-166420583358535	392283341004902	999927725254707
CL4 vs k-	YIL037C	113843557702082	-196437862840944	744585594035761	999927725254707
CL4 vs k-	YIL036W	431725926179702	102073010332148	960757422698638	999927725254707
CL4 vs k-	YIL034C	636446035585704	554327382386576	825195961608384	999927725254707
CL4 vs k-	YIL033C	112539838059279	-178798354353726	181740733049966	999927725254707
CL4 vs k-	YIL032C	28486247668446	441262592242475	209936100451538	999927725254707
CL4 vs k-	YIL031W	152637470136791	-158162820052484	464581470823589	999927725254707
CL4 vs k-	YIL030C	282105355960636	510875296480608	999067660511943	999927725254707
CL4 vs k-	YIL026C	365586431943869	-179323827123992	183449419432708	999927725254707
CL4 vs k-	YIL024C	112532645675887	397632100854521	740668113712698	999927725254707
CL4 vs k-	YIL023C	495983613934674	185612632719126	485977321266999	999927725254707
CL4 vs k-	YIL022W	649916629704874	119696161498688	945182432410277	999927725254707
CL4 vs k-	YIL020C	971115989510526	135742685817836	84094793712519	999927725254707
CL4 vs k-	YIL019W	127083827247084	138568499505917	828592043207307	999927725254707
CL4 vs k-	YIL018W	462787785569005	-174164062753794	266108625435966	999927725254707
CL4 vs k-	YIL017C	112211111320374	783809703070828	899648734988322	999927725254707
CL4 vs k-	YIL014W	746814266280421	-142880423632247	52953504827572	999927725254707
CL4 vs k-	YIL013C	333243709770737	599321191803267	908952794429966	999927725254707
CL4 vs k-	YIL011W	440797267846382	114525170538339	975088667293869	999927725254707
CL4 vs k-	YIL009W	149326417553608	200066500722045	628089248200768	999927725254707
CL4 vs k-	YIL007C	541538130058792	153538005180894	625385116021203	999927725254707
CL4 vs k-	YIL005W	309377927620136	-141034119227362	426371474178524	999927725254707
CL4 vs k-	YIL003W	393691187658261	-215296214416421	744673157054004	999927725254707
CL4 vs k-	YIL002W-A	228130004052181	100527126830598	829520912562793	999927725254707
CL4 vs k-	YIR003W	425365466362501	-159432604377458	398330099587195	999927725254707
CL4 vs k-	YIR004W	284782720277758	-646342204171585	720847780858339	999927725254707
CL4 vs k-	YIR006C	279616205758777	-232134376413646	534897157194421	999927725254707
CL4 vs k-	YIR007W	10037186967315	-195020108574009	74457532105539	999927725254707
CL4 vs k-	YIR008C	349909933991073	-181297359473108	713245298601398	999927725254707
CL4 vs k-	YIR010W	31205874274536	-519583477815475	12256303868711	300669096062483
CL4 vs k-	YIR011C	171184010794524	-328151500169245	781529915755137	999927725254707
CL4 vs k-	YIR012W	688800470348251	350709763991163	83300423233634	220954372627214
CL4 vs k-	YIR013C	155122209272617	-173428106383811	675958605582864	999927725254707
CL4 vs k-	YIR015W	293131910464811	-20818982880021	744852268616598	999927725254707
CL4 vs k-	YIR016W	16362401542046	-12836543646195	559067463275629	999927725254707
CL4 vs k-	YIR019C	254226921948206	-183017430222991	902080957563981	233440950237898
CL4 vs k-	YIR020C	20411936670429	971964455270749	816128014718072	999927725254707
CL4 vs k-	YIR023W	698296201784271	-223271506510358	744557392476565	999927725254707
CL4 vs k-	YIR023C-A	146278050371149	148180422409223	741876715987617	999927725254707
CL4 vs k-	YIR025W	571135222620565	-162957709315942	338437935060445	999927725254707
CL4 vs k-	YIR026C	774240598023878	123570773339199	915728659532148	999927725254707
CL4 vs k-	YIR027C	868859626531161	-183179690505215	275074677872197	999927725254707
CL4 vs k-	YIR028W	224525395207062	188888817696737	56286565206961	999927725254707
CL4 vs k-	YIR031C	338441721682806	447156598851688	177521596873392	999927725254707
CL4 vs k-	YIR033W	249834304516655	-156845498225545	640580206558597	999927725254707
CL4 vs k-	YIR036W-A	169471854182881	153050965197502	724639966474314	999927725254707
CL4 vs k-	YIR037W	126497331184768	-237488301100181	886127929200064	999927725254707
CL4 vs k-	YIR038C	154149727250593	-196420149882835	121643376865581	999927725254707
CL4 vs k-	YIR042C	167799453590716	-202252438016751	744716420210657	999927725254707
CL4 vs k-	YJL225C	213173747471639	-14879964842862	379363144418186	999927725254707
CL4 vs k-	YJL222W	325195846737192	11195362387715	90556407351208	999927725254707
CL4 vs k-	YJL216C	335197069858011	114170687185926	963850073877616	999927725254707
CL4 vs k-	YJL213W	846268241276575	722117105313528	638619618182518	999927725254707
CL4 vs k-	YJL212C	390256405144601	177566234403475	546009020988565	999927725254707
CL4 vs k-	YJL210W	433654810099363	118514163036984	992133434577637	999927725254707
CL4 vs k-	YJL209W	168001455435429	927231352586959	773609218659033	999927725254707
CL4 vs k-	YJL208C	697989874793692	119238375301465	943267492726272	999927725254707
CL4 vs k-	YJL207C	740064926836563	-222947993520727	744531512982571	999927725254707
CL4 vs k-	YJL206C	106499511557231	133682082161367	878587718110289	999927725254707
CL4 vs k-	YJL204C	893780157302028	129171838190769	884753169237732	999927725254707
CL4 vs k-	YJL201W	46350387408412	-219147352944004	744588264933525	999927725254707
CL4 vs k-	YJL200C	850284166432689	-178015339569321	199720776274603	999927725254707
CL4 vs k-	YJL198W	424113715477468	-183524838262744	721508396427662	999927725254707
CL4 vs k-	YJL197W	292723818115622	128765730185032	807795019954056	999927725254707
CL4 vs k-	YJL196C	206446507845305	-662543524817621	84373615394136	999927725254707
CL4 vs k-	YJL192C	462637852957621	180418536796095	527638718529033	999927725254707
CL4 vs k-	YJL191W	129733679106587	-100183338682224	640873625101734	999927725254707
CL4 vs k-	YJL190C	490251726645122	-174804805490362	270713020588857	999927725254707
CL4 vs k-	YJL189W	690212485419187	-166808883871635	399729464011888	999927725254707
CL4 vs k-	YJL187C	269294968246738	297363868527312	969003937741038	999927725254707
CL4 vs k-	YJL186W	527792873550753	-175850431871042	252232878951172	999927725254707
CL4 vs k-	YJL185C	537457469180622	188528487980313	462610615857298	999927725254707
CL4 vs k-	YJL184W	361017517095661	16536354891875	590658117671371	999927725254707
CL4 vs k-	YJL183W	184606687739384	-164532357742511	412519792997473	999927725254707
CL4 vs k-	YJL179W	612573060917923	118780071329947	95910698410435	999927725254707
CL4 vs k-	YJL177W	383592995467124	871709270419115	605717471872635	859714908610036
CL4 vs k-	YJL176C	88273923499382	-157202984585202	350736316727556	999927725254707
CL4 vs k-	YJL174W	25269179173679	-762274042638959	775111789260824	999927725254707
CL4 vs k-	YJL172W	719428271227176	115718474221492	626500386671182	999927725254707
CL4 vs k-	YJL171C	406073231865554	-308959830455883	432387748456042	999927725254707
CL4 vs k-	YJL168C	671366839892868	124119954190329	919129217600345	999927725254707
CL4 vs k-	YJL167W	144902113740011	-317519683191656	183319078382663	999927725254707
CL4 vs k-	YJL166W	245448237263811	103380661156589	8503217691506	999927725254707
CL4 vs k-	YJL165C	941642258399958	225886915915682	474239737966748	999927725254707
CL4 vs k-	YJL164C	915487896972402	210938450014966	431289802255697	999927725254707
CL4 vs k-	YJL162C	958478057169232	131627647200154	872748311262576	999927725254707
CL4 vs k-	YJL159W	385143791564467	970246895809992	420729556290763	707754497247256
CL4 vs k-	YJL158C	688569418308356	-658087950662319	13490821312321	999927725254707
CL4 vs k-	YJL157C	294206261185503	165945777190201	633044113295959	999927725254707
CL4 vs k-	YJL155C	340780446448808	245560790330609	571273491316062	999927725254707
[truncated: 36,197 more rows]
